# Supplementary material for: Characterization of locomotor phenotypes in zebrafish larvae requires testing under both light and dark conditions
Source: PLoS One. 2022 Apr 1;17(4):e0266491. doi: 10.1371/journal.pone.0266491 (PMC8974968; doi:10.1371/journal.pone.0266491)
Supplement: S1 Table — (XLSX) [file pone.0266491.s004.xlsx]

## Sheet: Sheet1
	Figure 1	Constant darkness		Day/Night cycle
	Dark vs Light	Statistics	p-value	Statistics	p-value
Free-swimming	Total distance	U=55	<0.0001	U=126	0.0019
	Maximum velocity	U=121	0.0007	t(46)=2.307	0.0256
	Maximum acceleration	U=146	0.0051	U=201	0.1134
	Maximum deceleration	t(45)=3.975	0.0003	U=176	0.0205
	Accelerating frequency	U=56	<0.0001	U=113	0.0003
	Time accelerating	U=56	<0.0001	U=116	0.0005
	Moving frequency	U=52	<0.0001	U=110	0.0003
	Moving time	U=55	<0.0001	U=123	0.0015
Startle	Total distance	t(36)=1.338	0.1892	U=78	0.0012
	Maximum velocity	t(35)=0.4375	0.6644	t(37)=3.371	0.0018
	Maximum acceleration	U=148	0.3543	t(37)=3.362	0.0018
	Cumulative velocity	t(36)=1.338	0.1892	U=78	0.0012
	Time accelerating	U=155	0.4483	U=194	0.8765
	Figure 2	Dark-Light sequence		Light-Dark sequence
	Dark vs Light	Statistics	p-value ¤	Statistics	p-value ¤
Free-swimming	Total distance	W=2900	<0.0001	W=3571	<0.0001
	Maximum velocity	t(76)=9.235	<0.0001	W=3525	<0.0001
	Maximum acceleration	t(75)=9.474	<0.0001	W=3553	<0.0001
	Maximum deceleration	W=2604	<0.0001	W=3322	<0.0001
	Accelerating frequency	W=2963	<0.0001	t(85)=12.21	<0.0001
	Time accelerating	W=2965	<0.0001	t(85)=12.10	<0.0001
	Moving frequency	W=2967	<0.0001	t(85)=12.36	<0.0001
	Moving time	W=2967	<0.0001	t(85)=11.87	<0.0001
Startle	Total distance	t(84)=3.621	0.001	t(85)=3.264	0.0032
	Maximum velocity	t(84)=1.147	0.5092	t(86)=3.116	0.004986
	Maximum acceleration	t(84)=0.3666	>0.9999	t(86)=2.846	0.011056
	Cumulative velocity	t(84)=3.621	0.001	t(85)=3.264	0.003162
	Time accelerating	W= -1254	0.000146	W= -236	>0.9999
	¤ adjusted p-values
	Figure 3&4	Initial dark		Initial light		Second light		Second dark
	Control vs Neomycin	Statistics	p-value	Statistics	p-value	Statistics	p-value	Statistics	p-value
Free-swimming	Total distance	U=107	0.0204	U=154	0.0994	t(34)=1.729	0.0928	U=208	0.5882
	Maximum velocity	U=121	0.0336	t(41)=0.089	0.9296	t(34)=0.0695	0.945	U=212	0.6563
	Maximum acceleration	U=117	0.0252	t(41)=0.2086	0.8358	t(33)=1.028	0.3113	U=225	0.8948
	Maximum deceleration	U=102	0.0136	t(41)=0.6371	0.5276	t(32)=0.5941	0.5566	U=218	0.7637
	Accelerating frequency	U=107	0.02	U=165	0.1121	t(34)=1.989	0.0548	U=212.5	0.6606
	Time accelerating	U=108.5	0.0225	U=165	0.1121	t(34)=2.029	0.0504	U=210.5	0.626
	Moving frequency	U=112	0.0294	U=167.5	0.1252	t(34)=2.068	0.0463	U=216	0.7227
	Moving time	U=104.5	0.0164	U=161	0.1419	t(34)=1.972	0.0568	U=209	0.6005
Startle	Total distance	t(45)=1.874	0.0674	U=119	0.0006	U=120.5	0.0007	U=133	0.0033
	Maximum velocity	t(45)=2.428	0.0193	t(45)=4.429	<0.0001	U=108.5	0.0002	U=98	<0.0001
	Maximum acceleration	U=149	0.0036	U=127	0.0007	U=101.5	0.0001	U=80	<0.0001
	Cumulative velocity	t(45)=1.874	0.0674	U=119	0.0006	U=120.5	0.0007	U=133	0.0033
	Time accelerating	U=245.5	0.3737	U=173.5	0.0158	U=178.5	0.0221	U=273.5	0.7649
	Figure S1
	Dark vs Light	Statistics	p-value
Free-swimming	Total distance	W=12979	<0.0001
	Maximum velocity	W=12342	<0.0001
	Maximum acceleration	W=12193	<0.0001
	Maximum deceleration	W=11979	<0.0001
	Accelerating frequency	W=13040	<0.0001
	Time accelerating	W=12892	<0.0001
	Moving frequency	W=13059	<0.0001
	Moving time	W=12887	<0.0001
Startle	Total distance	t(171)=0.0779	0.93798
	Maximum velocity	W=1998	0.127056
	Maximum acceleration	t(171)=1.555	0.121908
	Cumulative velocity	t(171)=0.0779	0.937978
	Time accelerating	W= -3072	0.001527
	Figure S2	Dark		Light
	Initial vs second same illumination	Statistics	p-value ¤	Statistics	p-value ¤
Free-swimming	Total distance	U=1650	<0.0001	U=1375	<0.0001
	Maximum velocity	U=1462	<0.0001	t(161)=2.265	0.0496
	Maximum acceleration	U=1668	<0.0001	t(160)=1.866	0.1276
	Maximum deceleration	U=1764	<0.0001	U=2242	0.0014
	Accelerating frequency	U=2219	0.0004	t(161)=5.479	<0.0001
	Time accelerating	U=2123	<0.0001	t(161)=5.99	<0.0001
	Moving frequency	U=2289	0.0012	t(161)=5.316	<0.0001
	Moving time	U=2019	<0.0001	U=1583	<0.0001
Startle	Total distance	t(170)=2.406	0.0344	t(169)=2.867	0.0094
	Maximum velocity	t(170)=0.5004	>0.9999	U=2970	0.0514
	Maximum acceleration	t(170)=0.288	>0.9999	U=2947	0.0428
	Cumulative velocity	t(170)=2.406	0.0344	t(169)=2.867	0.0094
	Time accelerating	U=2751	0.006	U=3665	>0.9999
	¤ adjusted p-values
	Figure S3	Dark		Light
	Control vs Neomycin	Statistics	p-value	Statistics	p-value
Free-swimming	Total distance	U=734	0.2613	U=535	0.0163
	Maximum velocity	U=749	0.2439	t(78)=0.4383	0.6624
	Maximum acceleration	U=710	0.1295	t(77)=1.406	0.1636
	Maximum deceleration	U=698	0.1043	t(76)=0.5070	0.6136
	Accelerating frequency	U=723	0.2201	U=572	0.0283
	Time accelerating	U=727.5	0.236	U=573.5	0.0292
	Moving frequency	U=725	0.2271	U=572	0.0282
	Moving time	U=726.5	0.2324	U=534	0.0159
Startle	Total distance	U=686	0.001371	U=529	<0.0001
	Maximum velocity	U=589	<0.0001	U=475	<0.0001
	Maximum acceleration	U=470	<0.0001	U=507	<0.0001
	Cumulative velocity	U=686	0.001371	U=529	<0.0001
	Time accelerating	U=1028	0.353658	U=695	0.000606
