# Supplementary material for: Characterization of locomotor phenotypes in zebrafish larvae requires testing under both light and dark conditions
Source: PLoS One. 2022 Apr 1;17(4):e0266491. doi: 10.1371/journal.pone.0266491 (PMC8974968; doi:10.1371/journal.pone.0266491)
Supplement: S1 File — (XLSX) [file pone.0266491.s005.xlsx]

## Sheet: Notes
Groups are numbered for easy reference for when datasets were merged.
Outlier data (following Grubbs` method (α=0.05)) is indicated in blue + asterisk (*)

## Sheet: Figure 1-free swim
Group		Condition	Total distance (mm)	Maximum velocity (mm/s)	Maximum acceleration (mm/s2)	Maximum deceleration (mm/s2)	Accelerating frequency	Time accelerating (s)	Moving frequency	Time moving (s)
1	Constant darkness	Dark	69.4828	30.6483	766.207	766.207	233	10	229	10.92
	Constant darkness	Dark	143.468	37.7663	944.157	442.426	328	14.76	301	18.2
	Constant darkness	Dark	60.7919	13.4132	315.929	335.329	227	9.28	226	9.96
	Constant darkness	Dark	255.162	68.8773	1721.93	957.183	493	23.08	474	27.88
	Constant darkness	Dark	288.541	62.1241	1200.57	642.161	792	33.96	754	39.52
	Constant darkness	Dark	114.693	25.1923	507.892	548.398	412	17.44	408	18.84
	Constant darkness	Dark	416.827	32.9971	553.74	628.938	1097	48.68	1055	56.96
	Constant darkness	Dark	216.097	34.6323	633.835	697.311	631	28.16	609	32.36
	Constant darkness	Dark	365.058	62.6822	1079.72	906.987	832	38.24	808	45.36
	Constant darkness	Dark	209.191	89.6293	2211.16	1974.2	430	18.96	407	22.96
	Constant darkness	Dark	35.2783	20.3159	507.898	264.672	137	5.72	137	5.92
	Constant darkness	Dark	149.997	30.8129	460.887	348.468	538	22.68	533	23.92
	Constant darkness	Dark	182.23	31.3634	784.086	734.209	338	14.92	305	19.44
	Constant darkness	Dark	158.043	72.3432	1808.58	997.599	524	22.08	522	24.36
	Constant darkness	Dark	469.874	32.3108	807.771	546.405	1399	61.6	1362	69.24
	Constant darkness	Dark	56.9863	56.5163	1145.57	949.373	166	6.84	163	7.76
	Constant darkness	Dark	313.884	45.098	782.521	650.956	943	41.4	927	46.92
	Constant darkness	Dark	167.094	79.6014	1990.03	1128.04	570	23.72	562	25.76
	Constant darkness	Dark	126.729	20.842	521.05	287.649	436	18.4	432	20.48
	Constant darkness	Dark	481.107	122.082	2856.25	2053.83	1305	57.36	1257	65.4
	Constant darkness	Dark	96.1823	15.4109	385.273	299.014	387	15.92	385	16.72
	Constant darkness	Dark	270.324	18.2456	450.009	407.662	895	38.16	875	42.32
	Constant darkness	Dark	187.361	124.636	3115.9	1740.24	665	28.16	664	29.96
2	Constant darkness	Light	814.141	104.36	2608.99	1345.74	1797	81.72	1755	98.12
	Constant darkness	Light	1561.78	110.14	2753.5	2173.17	3347	153.72	3245	188.36
	Constant darkness	Light	1664.73	108.584	2676.13	2236.24	2122	104.08	2047	143.8
	Constant darkness	Light	614.34	129.355	2787.43	1329.29	1253	58	1228	69.96
	Constant darkness	Light	984.269	35.1073	671.301	623.366	3038	136.52	3006	153.92
	Constant darkness	Light	1272.56	128.295	2725.83	1808.47	2159	103.4	2105	131.68
	Constant darkness	Light	980.601	100.682	1702.33	1664.27	1418	68.48	1380	92.96
	Constant darkness	Light	1275.2	165.859	2709.16	2217.62	2625	117.68	2581	139.68
	Constant darkness	Light	1068.52	138.406	3460.15	1991.91	1999	92.2	1963	116.08
	Constant darkness	Light	1047.53	112.724	2444.62	1490.65	1840	85.76	1794	109.44
	Constant darkness	Light	276.997	19.7543	493.858	365.243	878	39.44	875	43.76
	Constant darkness	Light	3888.16*	170.526	3091.55	2377.98	5157*	257.6*	4927*	352.96*
	Constant darkness	Light	278.202	35.5262	599.725	791.001	870	38.08	855	43.2
	Constant darkness	Light	194.328	157.672	3777.3	1977.89	563	23.68	557	25.92
	Constant darkness	Light	873.878	120.588	2201.87	1668.03	1927	88.16	1879	104.56
	Constant darkness	Light	1880.33	104.838	2334.34	2113.21	2711	136.52	2524	183.36
	Constant darkness	Light	276.544	111.158	2621.64	1515.87	815	35.28	806	39.36
	Constant darkness	Light	95.2065	27.4772	536.694	500.774	331	13.84	327	14.96
	Constant darkness	Light	485.444	68.9666	1724.16	1408.58	1303	56.92	1277	65.88
	Constant darkness	Light	1041.98	78.2663	1680.58	1546.15	2186	101.32	2121	123.68
	Constant darkness	Light	393.882	61.2837	828.769	662.891	1084	47.72	1055	54.44
	Constant darkness	Light	961.021	123.91	2625.43	2139.74	2092	94.96	2023	115
	Constant darkness	Light	473.949	49.6842	663.559	919.079	1130	50.44	1100	60.12
	Constant darkness	Light	325.464	20.4848	510.979	431.008	1075	46.12	1061	50.84
3	Day/night cycle	Dark	252.814	60.3284	1508.21	720.125	714	31.04	686	36.12
	Day/night cycle	Dark	545.245	47.1226	796.792	1178.06	1362	61.24	1310	72.72
	Day/night cycle	Dark	612.405	129.232	1995.99	2839.51	1214	56.24	1130	71.24
	Day/night cycle	Dark	1951.37*	35.3725	884.312	692.366	2633*	132.56*	2369*	183.72*
	Day/night cycle	Dark	248.227	34.1484	744.904	428.011	592	26.6	567	31.88
	Day/night cycle	Dark	303.517	32.8206	626.296	569.185	678	30.92	651	37.48
	Day/night cycle	Dark	143.196	18.2965	357.06	438.037	440	19.48	431	22.12
	Day/night cycle	Dark	207.512	107.037	2301.27	1239.97	654	27.44	639	30.2
	Day/night cycle	Dark	334.43	69.9067	1488.48	593.278	805	35.72	765	42.44
	Day/night cycle	Dark	315.778	128.956	3080.92	2883.53	731	32.32	698	38.28
	Day/night cycle	Dark	206.256	84.7813	2119.53	869.917	581	24.96	569	28.12
	Day/night cycle	Dark	320.909	42.6392	750.45	457.904	908	40.24	892	45.56
	Day/night cycle	Dark	202.143	22.2467	462.334	428.185	645	28.08	637	31.12
	Day/night cycle	Dark	482.611	55.9578	768.542	768.542	1008	46	941	56.56
	Day/night cycle	Dark	615.181	127.803	2888.05	2378.61	740	36.76	676	51.24
	Day/night cycle	Dark	330.029	53.8781	781.016	554.963	951	41.2	928	47.56
	Day/night cycle	Dark	502.431	55.4192	1385.48	1162.02	1252	55.52	1197	65.32
	Day/night cycle	Dark	148.904	81.7634	2044.09	1643.11	432	18.72	427	20.72
	Day/night cycle	Dark	194.43	41.5761	753.196	668.348	666	27.88	658	30.28
	Day/night cycle	Dark	602.955	87.9097	1680.88	1891.57	1493	67.64	1435	79.36
	Day/night cycle	Dark	231.464	94.0431	2083.68	1967.13	742	32.08	730	35.72
	Day/night cycle	Dark	265.826	71.0519	908.047	1341.3	757	32.84	728	37.4
	Day/night cycle	Dark	409.641	29.7119	650.37	477.267	985	43.96	936	52.44
	Day/night cycle	Dark	338.059	34.0971	761.22	665.37	674	31.24	637	38.84
4	Day/night cycle	Light	1887.92	92.8438	2073.31	1786.51	3357	160.44	3207	204.84
	Day/night cycle	Light	365.209	83.7601	1858.35	1380.23	937	41.68	917	47.8
	Day/night cycle	Light	3677.38*	186.672	4666.81*	3240.8	4375	222.2	4018	315.32*
	Day/night cycle	Light	177.689	24.3542	608.856	471.836	657	27.16	654	28.88
	Day/night cycle	Light	443.415	35.8257	602.073	584.466	1135	50.4	1107	58.08
	Day/night cycle	Light	704.615	55.2375	1087.4	809.61	1583	72.04	1557	86.72
	Day/night cycle	Light	2258.31	158.743	3669.82	3550.49	3065	156.12	2873	215.32
	Day/night cycle	Light	313.6	86.7668	1945.72	967.201	788	34.88	769	41.32
	Day/night cycle	Light	1382.42	106.604	2365.5	1978.45	2724	125.84	2642	153.84
	Day/night cycle	Light	774.452	119.329	1903.26	2083.02	1056	50.36	1002	68.12
	Day/night cycle	Light	1324.3	129.136	2725.23	2060.46	2683	124.84	2592	151.08
	Day/night cycle	Light	356.496	75.8858	1558.34	1387.32	817	36.68	790	43.24
	Day/night cycle	Light	617.332	75.1925	1751.88	1261.98	1504	67.88	1478	80.24
	Day/night cycle	Light	394.736	129.606	1841.96	1826.21	1054	45.84	1043	52.04
	Day/night cycle	Light	559.861	67.7688	1402.68	1435.44	1387	61.8	1366	71.08
	Day/night cycle	Light	1026.52	175.528	2713.84	3913.37	2085	95.64	2032	116.24
	Day/night cycle	Light	1345.03	81.8382	1684.48	2001.6	2701	125.92	2628	152.4
	Day/night cycle	Light	76.9335	116.815	1672.81	1737.13	195	8.32	193	9.28
	Day/night cycle	Light	581.528	70.7478	1446.04	1254.83	1282	57.32	1260	69.96
	Day/night cycle	Light	408.165	53.8974	1005.73	961.211	926	42.52	911	50.12
	Day/night cycle	Light	2009.51	92.0655	1948.87	2138.47	3521	168.64	3380	213.4
	Day/night cycle	Light	377.977	35.344	883.601	624.082	1094	48.52	1077	55.2
	Day/night cycle	Light	1104.81	123.205	2382.36	1570.09	1886	89.84	1793	116.6
	Day/night cycle	Light	78.8997	11.8566	296.414	225.764	329	13.56	329	13.92

## Sheet: Figure 1-escape response
Group		Condition	Total distance (mm)	Maximum velocity (mm/s)	Maximum acceleration (mm/s2)	Cumulative velocity (mm/s)	Time accelerating (s)
1	Constant darkness	Dark	5.00207	87.3653	2184.13	125.052	0.0533333
	Constant darkness	Dark	7.1239	58.7925	1407.16	178.098	0.08
	Constant darkness	Dark	4.73407	76.2488	1650.86	118.352	0.0933333
	Constant darkness	Dark	6.00068	71.0177	1683.05	150.017	0.08
	Constant darkness	Dark	7.2126	79.6306	1990.77	180.315	0.0533333
	Constant darkness	Dark	8.03526	85.2236	2106.76	200.881	0.0533333
	Constant darkness	Dark	7.00685	97.9557	2404.31	175.171	0.0666667
	Constant darkness	Dark	7.17513	70.8618	1573.51	179.378	0.0533333
	Constant darkness	Dark	6.35468	97.4479	2436.2	158.867	0.04
	Constant darkness	Dark	5.472	60.2918	1370.55	136.8	0.08
	Constant darkness	Dark	5.92315	68.7677	1622.89	148.079	0.0666667
	Constant darkness	Dark	4.88388	52.2563	1306.4	122.097	0.0533333
	Constant darkness	Dark	4.65815	64.1094	1602.74	116.454	0.0533333
	Constant darkness	Dark	5.53398	69.3253	1611.89	138.35	0.0533333
	Constant darkness	Dark	9.87509	93.6741	2264.41	246.877	0.0533333
	Constant darkness	Dark	3.85633	68.4551	1711.38	96.408	0.0533333
	Constant darkness	Dark	7.44341	100.341	2508.51	186.085	0.04
	Constant darkness	Dark	6.40309	85.0933	2127.33	160.077	0.04
	Constant darkness	Dark	5.63762	73.0669	1826.67	140.941	0.04
2	Constant darkness	Light	6.51485	84.8417	2121.04	162.872	0.0666667
	Constant darkness	Light	2.57713	50.8394	1270.98	64.4283	0.0266667
	Constant darkness	Light	6.77782	86.1645	2154.12	169.445	0.04
	Constant darkness	Light	8.05315	99.5958	2489.9	201.328	0.0666667
	Constant darkness	Light	9.15778	89.8214	1986.93	228.944	0.0533333
	Constant darkness	Light	0.305112	4.91122*	122.78	7.6278	0.0266667
	Constant darkness	Light	5.73171	59.4361	1422.61	143.292	0.0933333
	Constant darkness	Light	3.25785	57.6106	1345	81.4462	0.0933333
	Constant darkness	Light	5.58668	70.4936	556.298	139.667	0.0133333
	Constant darkness	Light	2.23924	30.7827	769.567	55.981	0.0266667
	Constant darkness	Light	7.22631	80.0101	1125.26	180.658	0.08
	Constant darkness	Light	4.59464	79.7655	1994.14	114.866	0.0533333
	Constant darkness	Light	5.62497	66.2021	1655.05	140.624	0.04
	Constant darkness	Light	4.19408	71.9813	1799.54	104.852	0.0666667
	Constant darkness	Light	4.16888	72.0539	1801.35	104.222	0.0533333
	Constant darkness	Light	6.85884	74.5051	1649.64	171.471	0.0666667
	Constant darkness	Light	5.12233	62.2073	1555.18	128.058	0.0666667
	Constant darkness	Light	8.02566	101.496	2537.39	200.642	0.04
	Constant darkness	Light	6.7877	102.563	2564.08	169.692	0.0266667
3	Day/night cycle	Dark	6.76745	81.7272	2043.18	169.186	0.0533333
	Day/night cycle	Dark	9.45428	101.137	2154.86	236.357	0.08
	Day/night cycle	Dark	3.44612	54.5781	1364.45	86.153	0.08
	Day/night cycle	Dark	7.87806	105.803	2645.07	196.951	0.0533333
	Day/night cycle	Dark	5.82683	86.3154	2157.88	145.671	0.04
	Day/night cycle	Dark	7.32186	87.5046	2187.61	183.047	0.0666667
	Day/night cycle	Dark	6.89178	72.6929	1604.41	172.294	0.0666667
	Day/night cycle	Dark	5.54346	70.5728	1764.32	138.586	0.0666667
	Day/night cycle	Dark	7.30361	96.1544	2334.5	182.591	0.0533333
	Day/night cycle	Dark	7.15819	74.2423	1856.06	178.955	0.0533333
	Day/night cycle	Dark	4.78386	52.5495	1137.26	119.597	0.0666667
	Day/night cycle	Dark	5.3861	76.7525	1772.83	134.653	0.0666667
	Day/night cycle	Dark	7.07176	73.9767	1813.01	176.794	0.0666667
	Day/night cycle	Dark	8.01621	84.9674	2124.19	200.405	0.0666667
	Day/night cycle	Dark	9.28664	97.3885	2202.02	232.166	0.0666667
	Day/night cycle	Dark	5.51537	86.4939	2162.35	137.884	0.0533333
	Day/night cycle	Dark	4.2993	48.3091	1207.73	107.482	0.0533333
	Day/night cycle	Dark	10.7367	97.9436	2418.22	268.418	0.0533333
	Day/night cycle	Dark	6.06819	100.28	2506.99	151.705	0.0533333
4	Day/night cycle	Light	7.70021	76.404	1686	192.505	0.08
	Day/night cycle	Light	4.97524	70.9944	1774.86	124.381	0.0666667
	Day/night cycle	Light	5.33333	68.9449	1608.73	133.333	0.08
	Day/night cycle	Light	6.26925	79.8039	1995.1	156.731	0.0533333
	Day/night cycle	Light	4.53658	57.2159	1430.4	113.415	0.04
	Day/night cycle	Light	5.11573	63.3265	1536.92	127.893	0.0533333
	Day/night cycle	Light	3.36641	42.3336	923.63	84.1604	0.08
	Day/night cycle	Light	5.18965	57.6468	1441.17	129.741	0.04
	Day/night cycle	Light	4.9822	56.5043	1397.35	124.555	0.0666667
	Day/night cycle	Light	4.74663	71.7755	1750.72	118.666	0.0533333
	Day/night cycle	Light	4.57726	52.093	1237.46	114.431	0.0666667
	Day/night cycle	Light	5.64488	79.5258	1988.14	141.122	0.0533333
	Day/night cycle	Light	4.48238	72.0533	1801.33	112.059	0.0533333
	Day/night cycle	Light	5.84976	85.7822	2001.97	146.244	0.0666667
	Day/night cycle	Light	5.71836	71.1838	1698.43	142.959	0.0933333
	Day/night cycle	Light	6.64122	86.1556	1987.59	166.03	0.0666667
	Day/night cycle	Light	2.82244	34.343	666.027	70.561	0.0666667
	Day/night cycle	Light	3.73581	38.9645	938.148	93.3954	0.0666667
	Day/night cycle	Light	4.69636	64.5986	1492.92	117.409	0.0533333
	Day/night cycle	Light	5.19858	58.8896	1472.24	129.965	0.0533333
	Day/night cycle	Light	12.11146667*	168.5167667*	4212.923333*	302.786*	0.0533333

## Sheet: Figure 2-free swim
Group		Condition	Total distance (mm)	Maximum velocity (mm/s)	Maximum acceleration (mm/s2)	Maximum deceleration (mm/s2)	Accelerating frequency	Time accelerating (s)	Moving frequency	Time moving (s)
5	Dark-Light	Dark	346.868	85.2088	1630.96	1239.69	582	26.92	543	34.6
	Dark-Light	Dark	324.913	26.5743	418.797	440.637	926	40.52	891	47.28
	Dark-Light	Dark	54.5109	26.7628	578.768	578.768	187	8	186	8.6
	Dark-Light	Dark	248.774	73.4074	1371.06	1260.33	365	17.52	316	24.32
	Dark-Light	Dark	103.72	23.2525	488.65	540.589	313	13.84	306	15.88
	Dark-Light	Dark	312.955	38.3584	820.296	502.505	604	27.68	567	35
	Dark-Light	Dark	92.9256	43.6862	782.001	623.681	189	8.6	178	10.96
	Dark-Light	Dark	302.961	135.43	3052.14	2040.09	528	24.6	497	30.76
	Dark-Light	Dark	116.393	68.5703	1477.68	1249.59	162	7.96	148	10.72
	Dark-Light	Dark	1020.59	108.54	2299.86	1378.45	1081	60.2	1007	85.6
	Dark-Light	Dark	140.86	107.598	1799.67	1849.62	295	14.32	275	17.32
	Dark-Light	Dark	153.486	41.2423	729.813	830.593	347	16.04	325	19.84
	Dark-Light	Dark	349.573	67.562	1266.85	1191.77	647	29.84	563	39.24
	Dark-Light	Dark	74.4002	126.061	1937.3	1649.2	149	6.6	134	8.24
	Dark-Light	Dark	93.6275	98.3348	1631.58	1550.82	128	6.2	119	8.12
	Dark-Light	Dark	192.34	48.8217	959.191	801.437	417	18.88	388	23.64
	Dark-Light	Dark	174.486	89.8973	1930.09	1592.27	381	17.32	363	21.12
	Dark-Light	Dark	84.7805	63.4143	939.772	1115.71	207	9.48	192	11.24
	Dark-Light	Dark	335.494	132.6	2088.85	2477.7	433	22.04	398	29.12
	Dark-Light	Dark	187.511	86.1448	1343.94	1049.14	490	21.48	480	25.28
	Dark-Light	Dark	191.856	34.2738	622.987	497.913	390	18.04	363	22.48
	Dark-Light	Dark	73.0127	97.2954	2135.98	1095.8	230	9.92	226	10.8
	Dark-Light	Dark	240.448	39.9313	796.036	546.53	572	25.48	530	30.96
	Dark-Light	Dark	197.292	80.3729	2009.32	927.735	402	18.4	369	23.08
	Dark-Light	Dark	94.2091	30.5415	523.271	427.223	245	11.12	239	12.8
	Dark-Light	Dark	210.774	60.0342	1233.22	918.845	469	21.56	442	26.52
	Dark-Light	Dark	116.63	138.912	3027.26	2841.63	252	11.32	241	13.68
	Dark-Light	Dark	221.594	72.6473	1629.62	912.219	414	18.76	384	23.16
	Dark-Light	Dark	186.569	115.073	1776.2	2019.71	403	18.36	378	21.6
	Dark-Light	Dark	173.957	23.0171	457.443	443.805	443	19.68	422	23.84
	Dark-Light	Dark	155.361	61.1667	937.348	1072.86	325	14.64	307	18.08
	Dark-Light	Dark	342.73	103.783	1535.17	2074.49	412	20.04	352	28.8
	Dark-Light	Dark	314.21	155.438	2947.13	3469.33*	543	25.76	525	32.52
	Dark-Light	Dark	123.484	100.98	2524.51	1114.49	371	16.08	362	17.96
	Dark-Light	Dark	156.472	60.8962	873.245	875.223	387	17.4	372	20.56
	Dark-Light	Dark	641.831	46.2591	1119.44	1156.48	1164	56.04	1031	73.36
	Dark-Light	Dark	119.178	65.7941	1190.76	702.614	323	14.12	318	16.04
	Dark-Light	Dark	214.625	105.296	1372.27	2040.87	458	21.08	428	25.76
	Dark-Light	Dark	198.874	91.691	1685.8	1669.3	361	16.8	344	20.76
	Dark-Light	Dark	75.2355	66.5866	1356.29	619.051	170	7.68	158	9.6
	Dark-Light	Dark	166.513	27.0648	562.651	532.973	341	15.84	312	20.12
	Dark-Light	Dark	94.9043	23.3105	422.456	433.018	300	12.96	296	14.32
	Dark-Light	Dark	281.248	37.8925	645.467	583.182	517	23.84	466	30.28
	Dark-Light	Dark	94.8518	25.514	559.751	310.785	264	11.44	255	13.44
	Dark-Light	Dark	143.689	35.857	671.8	493.219	279	12.92	252	16.24
	Dark-Light	Dark	256.595	87.401	1866.08	951.188	354	18.2	332	24.64
	Dark-Light	Dark	286.607	60.3145	1507.86	1339.28	677	31.56	650	37.36
	Dark-Light	Dark	628.094	81.7284	1347.12	1074.58	930	44.88	881	58.36
	Dark-Light	Dark	250.446	114.497	1568.13	1305.69	306	15.36	286	21.24
	Dark-Light	Dark	1033.45*	112.949	2570.93	2481.96	1124	59.32	1077	86.16
	Dark-Light	Dark	53.4348	69.6889	1435.71	835.522	163	7.04	161	7.68
	Dark-Light	Dark	262.594	128.738	3218.45	1934.44	556	25.24	540	30.24
	Dark-Light	Dark	119.049	26.9093	492.506	432.551	326	14.68	314	16.68
	Dark-Light	Dark	44.6282	39.8491	996.227	481.635	149	6.28	148	6.84
	Dark-Light	Dark	232.635	35.2488	881.22	424.066	509	23.2	480	28.8
	Dark-Light	Dark	257.907	30.9074	525.73	512.824	561	25.96	533	30.92
	Dark-Light	Dark	149.543	49.7416	866.41	1144.3	352	16	338	18.68
	Dark-Light	Dark	641.937	109.726	2743.14	1433.96	813	41.56	742	58.44
	Dark-Light	Dark	189.205	16.0852	349.6	349.6	698	29.08	697	31.2
	Dark-Light	Dark	60.1646	13.0628	326.57	311.439	220	9.56	219	10.2
	Dark-Light	Dark	55.395	13.8263	293.87	345.658	205	8.72	200	9.32
	Dark-Light	Dark	92.385	60.4194	1510.49	680.291	268	11.76	261	13.2
	Dark-Light	Dark	136.791	44.4883	1110.03	468.742	332	14.84	320	17.6
	Dark-Light	Dark	68.8763	42.2806	455.502	657.092	167	7.36	165	8.64
	Dark-Light	Dark	603.511	89.1258	1957.56	1736.35	830	41.88	779	55.36
	Dark-Light	Dark	77.4792	30.3224	474.969	330.401	283	12.28	283	12.96
	Dark-Light	Dark	279.743	72.2981	1550.5	1007.05	485	23.28	451	29.44
	Dark-Light	Dark	271.287	82.678	1123.83	1047.87	502	23.56	472	30.24
	Dark-Light	Dark	160.872	28.9112	412.158	319.446	452	20.12	430	23.08
	Dark-Light	Dark	126.332	57.8783	1199.98	683.905	373	16.12	368	18.52
	Dark-Light	Dark	965.579	46.7313	1096.49	660.211	1042	56.84	982	81.44
	Dark-Light	Dark	70.9485	19.9264	429.709	429.709	227	9.52	218	10.76
	Dark-Light	Dark	141.422	51.5113	456.181	459.834	386	17.16	369	19.32
	Dark-Light	Dark	603.282	75.5555	1158.66	1062.62	873	43.96	817	58.8
	Dark-Light	Dark	271.921	60.5021	1051.39	806.529	600	27.56	571	32.72
	Dark-Light	Dark	359.958	69.8495	1538.66	1556.63	904	41.68	876	48.6
	Dark-Light	Dark	813.125	83.9154	1477.06	1854.25	975	50.6	898	69.84
6	Dark-Light	Light	490.684	150.538	3113.49	3763.44	723	34.48	679	44.44
	Dark-Light	Light	2147.09	173.019	2839.79	3071.36	2224	116.32	2030	169
	Dark-Light	Light	507.115	152.191	3663.02	2969.62	863	41.88	830	53.52
	Dark-Light	Light	2091.32	108.941	2231.74	1921.79	2010	106.08	1867	164.56
	Dark-Light	Light	1081.98	143.918	3329.04	2801.3	1245	63.2	1130	90.64
	Dark-Light	Light	1630.15	99.3561	1597.14	1986.96	1767	92.08	1652	134.92
	Dark-Light	Light	1525.3	136.582	3414.56	2105.84	1804	91	1701	128.08
	Dark-Light	Light	503.493	40.9582	985.182	965.744	816	39.28	742	52.72
	Dark-Light	Light	485.567	146.838	2306.65	2369.32	785	38.32	756	49.6
	Dark-Light	Light	1428.92	119.322	1864.91	1891.15	1548	83.76	1463	118.84
	Dark-Light	Light	1039.27	166.17	3968.14	3207.23	1322	67.56	1267	91.76
	Dark-Light	Light	1218.81	160.951	3333	2720.8	1162	60.32	958	91.16
	Dark-Light	Light	1810.81	116.443	2058.92	2141.57	1784	93.6	1688	139.4
	Dark-Light	Light	1357.4	108.472	1530.75	1810.41	1445	74.72	1207	108.76
	Dark-Light	Light	1455.18	177.186	2882.57	2675.44	1604	83.8	1554	118.6
	Dark-Light	Light	1397.85	191.54	4151.78	3409.91	1340	71.4	1247	109.08
	Dark-Light	Light	970.987	149.447	3173.62	1738.41	1142	58.16	1090	79.8
	Dark-Light	Light	564.007	180.984	3109.32	2804.92	876	43.64	848	56.28
	Dark-Light	Light	882.26	92.4906	1935.7	1241.84	1082	55.48	1003	79.44
	Dark-Light	Light	1808.08	161.585	3481.25	1946.72	1601	85.16	1501	130.08
	Dark-Light	Light	777.049	157.722	3943.06	2784.51	839	42.36	771	59.72
	Dark-Light	Light	816.597	166.613	3872.07	2588.67	1153	56.96	1099	76.84
	Dark-Light	Light	970.634	283.335	6315.19	7083.38	1077	53.68	1019	70.6
	Dark-Light	Light	454.649	142.747	2877.03	2967.25	756	36.04	730	45.52
	Dark-Light	Light	229.858	33.1098	601.024	638.077	454	22.32	430	28.68
	Dark-Light	Light	1678.41	234.548	5135.37	5405.31	1703	87.32	1538	128.16
	Dark-Light	Light	707.219	138.836	2447.29	2666.36	1036	50.2	984	67.04
	Dark-Light	Light	823.478	187.292	4441.73	2913.31	753	38.92	698	55.2
	Dark-Light	Light	833.677	111.189	2350.23	1997.82	1296	63.56	1211	83.68
	Dark-Light	Light	1142.12	116.057	2429.69	2472.1	1357	71.32	1255	102.56
	Dark-Light	Light	499.896	64.5058	1319.13	1042.6	647	33.64	614	47.72
	Dark-Light	Light	931.481	112.404	2104.72	1717.66	1072	54.6	966	78.72
	Dark-Light	Light	610.729	105.204	2209.88	1517.41	847	43.36	809	57
	Dark-Light	Light	1249.76	155.506	2611.25	1942.8	1306	68.08	1228	97.36
	Dark-Light	Light	932.777	106.397	2126.29	2149.34	1372	67.72	1317	89.88
	Dark-Light	Light	1460.66	132.472	3311.81	2562.6	1591	81.4	1469	115.72
	Dark-Light	Light	736.729	45.1482	1014.8	767.042	1040	50.76	993	69.44
	Dark-Light	Light	682.6	82.7359	1865.34	1372.3	1056	51.36	1008	66.8
	Dark-Light	Light	643.202	241.034	5803.69	5729.32	705	34.44	657	46.8
	Dark-Light	Light	1337.17	110.373	2082.77	1881.94	1694	86.12	1576	119.44
	Dark-Light	Light	1236.98	184.317	2844.38	2271.99	1456	74.44	1375	104.84
	Dark-Light	Light	1631.89	157.631	3940.79	2913.22	1795	92.48	1639	133
	Dark-Light	Light	1524.01	119.055	2478.4	2397.59	1845	93.64	1757	130.32
	Dark-Light	Light	1621.94	131.665	2982.33	2524.06	1741	87.44	1658	123.76
	Dark-Light	Light	1233.98	159.537	3545.44	2629.12	1219	63.24	1158	93.44
	Dark-Light	Light	597.462	101.499	2043.49	1556.66	598	31.96	557	45.48
	Dark-Light	Light	1457.58	140.106	3502.65	3102.57	1739	90.08	1622	124.36
	Dark-Light	Light	663.188	125.986	2866.96	1841.63	983	47.8	937	61.92
	Dark-Light	Light	1351.68	170.401	4260.03	3698.64	1503	76.04	1412	108.08
	Dark-Light	Light	1660.19	133.56	2943.14	2698.69	1845	95.92	1775	136.2
	Dark-Light	Light	1285.18	156.684	3664.3	2896.1	1399	70.04	1342	97.84
	Dark-Light	Light	1191.99	119.559	2349.35	2649.29	1477	77.2	1406	108.04
	Dark-Light	Light	1131.75	157.998	3949.95	2938.08	1194	61.8	1148	86.36
	Dark-Light	Light	767.463	128.415	2857.46	2254.52	1217	60.04	1168	77.16
	Dark-Light	Light	2448.92	166.869	3426.8	3948.26	2177	114.76	2027	175
	Dark-Light	Light	735.404	185.004	4280.97	3450.88	1094	53.4	1052	70
	Dark-Light	Light	1387.2	129.144	2160.47	2801.93	1531	78.52	1460	110.48
	Dark-Light	Light	849.985	77.2403	1896.77	1281.84	1030	51.24	934	74.48
	Dark-Light	Light	1836.86	122.786	2570.38	2443.45	1851	100.6	1675	145.48
	Dark-Light	Light	1938.11	119.853	2376.75	1982.13	2021	107.64	1881	152.56
	Dark-Light	Light	1710.76	250.792	5508.26	6269.8	1832	97.6	1674	136.68
	Dark-Light	Light	1587.67	137.155	2494.21	2395.43	1781	90.92	1673	129.16
	Dark-Light	Light	990.649	284.451	4518.36	7111.26*	1142	57.4	1066	78.44
	Dark-Light	Light	1427.56	120.89	2492.17	2350.68	1261	64.68	1192	96.44
	Dark-Light	Light	1788.21	138.735	3242.03	2155.5	1901	98.4	1757	140.88
	Dark-Light	Light	75.414	32.7447	629.946	510.278	276	11.4	271	12.2
	Dark-Light	Light	600.499	145.964	3519.27	2795.96	845	40.6	806	51.76
	Dark-Light	Light	811.287	307.183	7233.22*	6152.68	975	48.16	900	66.8
	Dark-Light	Light	1535.55	193.695	4211.84	4364.41	1739	89.96	1637	128.76
	Dark-Light	Light	497.518	70.2769	1756.92	1341.2	896	42.64	856	54.92
	Dark-Light	Light	2380.94	103.134	2412.58	2068.8	2127	122	1903	183.48
	Dark-Light	Light	1041.79	143.272	3194.38	2089.06	1369	70.4	1288	97
	Dark-Light	Light	48.9269	9.13788	228.447	228.447	195	8.12	195	8.44
	Dark-Light	Light	313.525	84.7546	1763.27	1532.74	496	24.12	470	30.72
	Dark-Light	Light	2060.8	99.5526	2005.72	1837.43	1825	97.72	1522	153
	Dark-Light	Light	2576.62	169.062	2565.71	3356.54	2128	113.92	1979	171.84
	Dark-Light	Light	2066.84	106.498	2189.56	1757.18	2181	116.36	2008	167.12
7	Light-Dark	Light	707.396	96.2668	2030.87	1352.32	866	45.92	815	65
	Light-Dark	Light	455.251	179.019	2618.91	2527.88	569	27.84	538	38.04
	Light-Dark	Light	453.44	174.647	3847.09	3221.25	541	26.64	522	34.44
	Light-Dark	Light	318.372	202.213	4734.52	2961.19	578	26.16	546	32.52
	Light-Dark	Light	1230.7	196.502	4494.8	3191.5	1426	70.88	1364	95.76
	Light-Dark	Light	1052.12	72.406	1337.95	846.993	1869	89.36	1769	116.12
	Light-Dark	Light	850.061	111.665	2427.88	2217.64	1447	67.88	1393	88.16
	Light-Dark	Light	762.772	177.771	3611.42	3142.55	721	37.44	686	54.24
	Light-Dark	Light	543.262	65.2852	1324.11	857.174	1049	49.76	1011	62.68
	Light-Dark	Light	645.916	152.669	3634.36	2786.62	938	46.96	880	62.68
	Light-Dark	Light	597.083	176.429	3646.63	2423.35	806	40.44	773	55.28
	Light-Dark	Light	328.492	114.083	2852.07	1831.63	650	29.92	624	36.16
	Light-Dark	Light	431.073	82.6402	1624.15	1517.94	776	36.8	746	46.52
	Light-Dark	Light	1209.31	181.741	3624.69	3196.8	1235	61.88	1178	88.04
	Light-Dark	Light	1317.06	198.636	3360.13	2647.59	1366	69.48	1219	99.04
	Light-Dark	Light	439.103	75.3112	1501.09	1093.97	931	43.56	891	53.32
	Light-Dark	Light	665.758	176.818	2807.08	1881.4	732	36.56	666	52.68
	Light-Dark	Light	402.858	147.858	3491.55	2334.9	795	36.64	771	44.16
	Light-Dark	Light	349.721	77.3207	1933.02	1295.25	764	35.48	726	43.36
	Light-Dark	Light	479.899	89.2064	1801.42	1648.24	825	40.04	776	51.2
	Light-Dark	Light	666.975	103.882	2355.91	2109.26	1107	53.48	1055	68.2
	Light-Dark	Light	362.747	163.934	2761.75	2778.59	565	25.92	538	32.04
	Light-Dark	Light	722.875	139.008	3475.2	1695.57	1120	54.12	1087	69.88
	Light-Dark	Light	356.599	89.9054	1770.98	1878.8	625	29.32	594	37.76
	Light-Dark	Light	39.2513	12.6872	317.18	276.114	154	6.32	153	6.76
	Light-Dark	Light	273.613	52.1516	1177.92	732.089	611	29.28	590	35.56
	Light-Dark	Light	888.036	96.3994	2197.94	1571.19	1295	65.52	1232	87.72
	Light-Dark	Light	295.673	210.229	4823.52	1614.7	657	29.08	631	34.12
	Light-Dark	Light	718.091	91.2832	1857.62	1463.57	1299	63.36	1233	80.64
	Light-Dark	Light	1395.28	238.773	5773.85	5837.05	1626	84.84	1407	124.04
	Light-Dark	Light	732.266	125.281	2131.32	1607.73	1070	52	1022	67.8
	Light-Dark	Light	237.897	170.238	4255.94	3193.3	309	13.68	292	16.76
	Light-Dark	Light	467.749	178.595	3510.28	2610.51	679	32.68	651	41.6
	Light-Dark	Light	877.913	126.724	3168.09	2066.73	1150	58.36	1086	80.72
	Light-Dark	Light	842.04	173.356	4333.91	2320.76	1073	53.28	1022	73.12
	Light-Dark	Light	140.674	17.9557	448.892	448.892	533	22.12	530	23.48
	Light-Dark	Light	597.086	64.7251	1618.13	845.909	1231	57.92	1194	69.96
	Light-Dark	Light	100.273	17.4429	436.073	373.901	320	13.6	312	15.44
	Light-Dark	Light	764.361	184.349	3392.96	3049.9	1529	69.88	1476	86.28
	Light-Dark	Light	1801.99	192.303	4331.21	2448.37	1974	105.44	1783	149.32
	Light-Dark	Light	1346.77	118.197	2535.16	2284.24	1667	82.92	1553	115.96
	Light-Dark	Light	250.814	172.549	3492.3	4106.47	434	20.36	428	24.28
	Light-Dark	Light	1577.33	263.242	6581.05	6506.24*	1700	86.36	1599	121.24
	Light-Dark	Light	920.739	162.732	3066.31	2423.98	1257	63.36	1176	87.32
	Light-Dark	Light	121.343	106.263	1628.48	1489.2	358	15.24	356	16.96
	Light-Dark	Light	626.013	81.0318	1913.82	1400.44	1095	51.16	1052	65.44
	Light-Dark	Light	429.02	87.0006	1957.88	1430.46	595	31.44	530	43.28
	Light-Dark	Light	91.6145	20.131	503.276	298.793	278	12.48	273	14.12
	Light-Dark	Light	1394.86	127.765	3194.13	2766.57	1604	82	1515	116.96
	Light-Dark	Light	207.491	88.596	1962.63	1367.95	443	19.12	429	22
	Light-Dark	Light	530.656	135.416	3385.39	1941.45	737	35.8	707	48.64
	Light-Dark	Light	988.33	144.472	2938.12	3163.95	1118	56.64	1064	78.6
	Light-Dark	Light	339.403	164.468	4111.69	2570.12	407	18.88	399	25.56
	Light-Dark	Light	489.336	61.8766	1140.72	1370.06	1178	53.88	1142	63.6
	Light-Dark	Light	299.505	132.1	3199.49	2267.78	636	28.68	615	34.52
	Light-Dark	Light	977.571	147.04	3105.98	2485.03	1224	61.24	1158	84.24
	Light-Dark	Light	89.0676	25.6279	407.445	419.054	305	13.56	304	14.72
	Light-Dark	Light	466.842	136.066	2498.26	2936.25	1083	48.76	1060	57.16
	Light-Dark	Light	1030.88	132.556	2623.91	1857.05	1365	67.68	1225	92.16
	Light-Dark	Light	834.038	184.627	3360.2	3288.55	852	43.2	781	63.08
	Light-Dark	Light	659.963	74.6248	932.071	1679.83	1093	52.84	1037	69.76
	Light-Dark	Light	25.3929	8.03683	200.921	200.921	102	4.24	101	4.44
	Light-Dark	Light	111.114	91.9995	1896.6	672.26	335	14	327	16.4
	Light-Dark	Light	103.969	178.772	4026.95	3189.31	219	9.68	213	11.32
	Light-Dark	Light	1146.22	90.233	1887	1932.44	1540	76.6	1430	104.04
	Light-Dark	Light	336.737	90.9098	1555.26	1954.6	612	28.28	603	34.84
	Light-Dark	Light	695.474	94.1025	2352.56	1167.21	1033	50.36	961	67.04
	Light-Dark	Light	356.047	39.0117	975.291	841.102	703	32.6	685	40.08
	Light-Dark	Light	160.012	147.293	1784.69	1591.83	357	16.88	353	19.28
	Light-Dark	Light	1031.03	93.1364	2188.98	1697.83	1687	83.64	1601	107.8
	Light-Dark	Light	405.877	97.4376	1885.26	2262.42	916	42.12	894	49.96
	Light-Dark	Light	751.223	67.6464	1297.13	1432.13	1501	71.48	1446	89.36
	Light-Dark	Light	250.946	129.851	3246.28	1732.03	512	23	500	27.84
	Light-Dark	Light	1088.19	135.549	2067.26	2268.99	1600	79.16	1492	107.2
	Light-Dark	Light	997.68	108.413	2034.66	2064.21	1145	59.4	1096	83.04
	Light-Dark	Light	399.641	142.211	3555.26	1723.85	759	35	736	44.56
	Light-Dark	Light	821.349	82.8088	1722.41	1458.4	1422	69.08	1379	87.96
	Light-Dark	Light	745.544	114.197	1773.12	2194.69	799	42.96	746	61.32
	Light-Dark	Light	447.005	107.059	2033.71	1787.78	1113	49	1075	57.68
	Light-Dark	Light	479.596	97.4164	1989.4	1414.36	786	37.08	736	48.6
	Light-Dark	Light	873.199	126.369	3159.22	2516.11	1430	70.16	1362	88.76
	Light-Dark	Light	602.004	34.2791	783.129	655.606	1294	59.72	1230	72.52
	Light-Dark	Light	758.083	89.3343	2079.16	1741.04	974	48.28	910	67.64
	Light-Dark	Light	170.748	189.601	2594.03	2215.27	292	13.32	284	15.44
	Light-Dark	Light	267.232	39.6028	976.625	808.899	631	29.72	617	35.04
	Light-Dark	Light	393.451	115.794	2328.91	2182.24	523	25.36	493	33.68
8	Light-Dark	Dark	196.01	90.6047	1770.39	1307.85	378	18	332	22.56
	Light-Dark	Dark	265.557	19.7914	494.784	408.627	532	25.76	518	31.2
	Light-Dark	Dark	169.97	22.3667	494.732	494.732	448	21	440	25.4
	Light-Dark	Dark	304.871	75.1801	934.11	869.705	477	22.8	408	31.72
	Light-Dark	Dark	32.1889	8.3154	194.634	207.885	129	5.32	129	5.6
	Light-Dark	Dark	471.481*	108.786	1699.5	2170.3	750	37.68	629	51.72
	Light-Dark	Dark	56.4582	10.4322	260.805	260.805	227	9.56	227	9.96
	Light-Dark	Dark	14.7223	7.03433	175.858	175.858	68	2.72	68	2.76
	Light-Dark	Dark	14.3059	8.247	206.175	158.412	63	2.56	63	2.64
	Light-Dark	Dark	252.347	65.8192	1459.96	1372.96	449	21.2	403	28.32
	Light-Dark	Dark	94.4772	35.2031	729.58	393.517	247	10.8	232	13.24
	Light-Dark	Dark	184.492	82.4161	1766.22	1205.31	504	22.88	490	26.76
	Light-Dark	Dark	80.1018	18.6506	353.486	466.265	292	12.2	287	13.16
	Light-Dark	Dark	95.4766	28.5795	714.488	497.716	299	12.6	282	14.6
	Light-Dark	Dark	94.8604	9.43725	235.931	235.931	372	15.12	372	16.36
	Light-Dark	Dark	120.695	97.2462	1818.35	1413.12	262	11.6	251	13.6
	Light-Dark	Dark	58.6246	153.405*	3643.7*	2735.85*	133	5.64	121	6.96
	Light-Dark	Dark	121.694	17.7042	315.121	305.701	400	17.24	393	19.32
	Light-Dark	Dark	73.9099	20.0483	334.436	348.504	284	11.84	280	12.44
	Light-Dark	Dark	110.825	25.5796	474.272	437.676	340	14.6	333	16.52
	Light-Dark	Dark	134.682	29.3114	646.349	637.279	347	15.48	337	18
	Light-Dark	Dark	144.912	33.5092	837.73	699.839	509	21.8	506	23.44
	Light-Dark	Dark	20.6248	58.4508	1461.27	1107.66	73	3.04	73	3.2
	Light-Dark	Dark	90.0279	13.0206	325.514	325.514	318	13.88	316	15.12
	Light-Dark	Dark	118.298	39.9086	602.252	706.478	322	14.76	309	17.12
	Light-Dark	Dark	139.617	56.5886	1253.83	1176.7	394	17.32	385	19.88
	Light-Dark	Dark	153.974	33.1105	468.682	459.984	475	20.68	460	23.2
	Light-Dark	Dark	115.468	93.9717	2138.18	1314.26	364	15.76	362	17.04
	Light-Dark	Dark	244.617	22.3789	559.473	559.473	699	31.08	682	35.6
	Light-Dark	Dark	2.5754	6.14085	153.521	153.521	12	0.48	12	0.48
	Light-Dark	Dark	113.817	13.585	339.625	339.625	431	18.04	430	19.28
	Light-Dark	Dark	167.831	86.1771	1860.84	1308.6	315	14.72	284	18.8
	Light-Dark	Dark	189.613	37.4672	846.312	881.41	435	19.88	399	24.6
	Light-Dark	Dark	106.418	80.2813	1512.79	1249.88	285	12.64	271	14.32
	Light-Dark	Dark	24.7962	23.5214	315.615	315.615	80	3.52	78	3.72
	Light-Dark	Dark	138.271	18.4911	372.922	372.922	395	17.6	378	21.08
	Light-Dark	Dark	33.8305	22.999	574.974	446.593	86	3.64	82	4.44
	Light-Dark	Dark	68.0113	20.3325	352.298	508.313	258	10.96	257	11.8
	Light-Dark	Dark	145.303	52.3573	966.755	684.154	415	18.36	402	20.36
	Light-Dark	Dark	129.343	43.9844	1099.61	1099.61	367	15.84	361	17.72
	Light-Dark	Dark	31.1443	52.19	1304.75	607.926	67	3	67	3.44
	Light-Dark	Dark	169.924	24.177	604.425	455.792	551	23.12	534	26.04
	Light-Dark	Dark	23.4592	27.1697	679.243	447.745	64	2.68	64	3.12
	Light-Dark	Dark	172.09	90.2536	1360.68	928.375	421	18.84	405	22.04
	Light-Dark	Dark	192.013	43.8758	1096.9	1080.06	533	25.2	523	29.64
	Light-Dark	Dark	79.8087	80.17	1864.52	1226.1	225	9.88	222	11.12
	Light-Dark	Dark	77.4163	33.7856	801.514	473.99	201	8.96	197	10.52
	Light-Dark	Dark	72.9812	17.7695	328.837	444.236	218	10.08	215	11.52
	Light-Dark	Dark	203.949	20.8737	498.647	521.843	434	20.16	392	25.04
	Light-Dark	Dark	71.9996	13.2775	254.227	262.569	207	9.88	202	11.48
	Light-Dark	Dark	55.7888	23.5998	589.994	350.201	197	8.32	196	9.04
	Light-Dark	Dark	71.1615	11.0839	277.099	277.099	272	11.2	270	12.08
	Light-Dark	Dark	60.708	23.0925	460.781	448.15	126	5.88	113	7.52
	Light-Dark	Dark	155.05	31.2502	532.072	452.111	477	20.8	465	23.44
	Light-Dark	Dark	66.9272	14.9252	373.129	373.129	203	8.84	196	10.16
	Light-Dark	Dark	9.98027	9.0945	190.254	227.363	39	1.68	39	1.76
	Light-Dark	Dark	173.843	19.8755	412.296	496.887	492	21.88	470	24.84
	Light-Dark	Dark	224.935	16.3254	408.134	393.351	509	24.76	490	29.44
	Light-Dark	Dark	389.86	95.6289	1615.02	1671.5	839	37.96	791	46.76
	Light-Dark	Dark	12.6345	7.81473	195.368	195.368	56	2.24	56	2.28
	Light-Dark	Dark	38.3288	21.3278	434.286	434.286	107	4.36	102	5.2
	Light-Dark	Dark	1.06105	5.72249	143.062	143.062	5	0.2	5	0.2
	Light-Dark	Dark	77.9766	18.4787	461.967	461.967	289	12.28	289	13
	Light-Dark	Dark	103.251	89.5894	1626.11	1326.35	223	10.32	211	12.8
	Light-Dark	Dark	54.648	25.929	406.512	328.782	188	7.84	187	8.92
	Light-Dark	Dark	49.7233	51.4059	785.481	842.069	138	5.96	130	6.88
	Light-Dark	Dark	84.3765	84.0192	2100.48	1187.31	242	10.4	235	11.6
	Light-Dark	Dark	404.068	59.579	1118.77	1246.77	782	36.32	728	46.08
	Light-Dark	Dark	62.9864	16.3552	385.883	254.25	195	8.4	190	9.56
	Light-Dark	Dark	195.525	21.4725	387.878	536.812	582	26.44	573	30.6
	Light-Dark	Dark	125.153	33.1573	828.933	385.892	391	17.28	386	19.44
	Light-Dark	Dark	123.328	30.3677	416.315	392.348	391	16.92	385	18.52
	Light-Dark	Dark	86.2	21.1768	527.276	300.678	273	11.8	265	13.04
	Light-Dark	Dark	33.4312	12.238	305.951	282.393	127	5.2	124	5.64
	Light-Dark	Dark	128.668	70.0228	1750.57	1075.32	385	17.4	379	19.28
	Light-Dark	Dark	221.253	61.3954	1307.75	829.626	481	22.08	445	26.84
	Light-Dark	Dark	169.821	19.2207	398.098	439.647	529	22.68	515	25.6
	Light-Dark	Dark	38.3852	25.2292	492.551	322.374	148	6.08	146	6.28
	Light-Dark	Dark	36.0361	9.24499	221.666	231.125	149	6.04	149	6.28
	Light-Dark	Dark	31.3817	7.94188	183.181	198.547	133	5.52	133	5.64
	Light-Dark	Dark	9.08428	9.69402	242.35	242.35	38	1.56	38	1.56
	Light-Dark	Dark	244.367	16.916	413.007	345.616	808	34.84	799	38.24
	Light-Dark	Dark	128.247	48.4053	656.67	720.878	324	14.28	309	17.08
	Light-Dark	Dark	31.5448	23.1701	403.991	579.253	128	5.24	128	5.4
	Light-Dark	Dark	2.09571	9.31065	232.766	232.766	9	0.36	9	0.36
	Light-Dark	Dark	141.925	27.7696	694.239	451.178	356	15.52	338	18.44

## Sheet: Figure 2-escape response
Group		Condition	Total distance (mm)	Maximum velocity (mm/s)	Maximum acceleration (mm/s2)	Cumulative velocity (mm/s)	Time accelerating (s)
5	Dark-Light	Dark	9.57762	110.832	2770.79	239.44	0.0533333
	Dark-Light	Dark	4.03287	48.6113	1140.25	100.822	0.04
	Dark-Light	Dark	3.65294	50.4069	991.212	91.3236	0.08
	Dark-Light	Dark	9.37712	87.9878	1295.13	234.428	0.0933333
	Dark-Light	Dark	5.49708	56.2279	1168.65	137.427	0.08
	Dark-Light	Dark	6.24123	64.9921	1544.62	156.031	0.0666667
	Dark-Light	Dark	4.95945	62.874	1571.85	123.986	0.04
	Dark-Light	Dark	3.98067	52.1698	1117.22	99.5169	0.0933333
	Dark-Light	Dark	1.63574	20.1046	376.31	40.8937	0.04
	Dark-Light	Dark	0.837888	9.37017	234.254	20.9472	0.0266667
	Dark-Light	Dark	4.37436	57.4716	1317.05	109.359	0.0666667
	Dark-Light	Dark	7.26317	98.4181	2460.45	181.579	0.0533333
	Dark-Light	Dark	4.78161	61.9254	1265	119.54	0.08
	Dark-Light	Dark	9.86881	101.031	1769.98	246.72	0.08
	Dark-Light	Dark	5.56688	65.6581	1641.45	139.172	0.08
	Dark-Light	Dark	5.52181	81.0007	2025.02	138.046	0.04
	Dark-Light	Dark	6.6461	79.5049	1741.24	166.152	0.0533333
	Dark-Light	Dark	6.33857	74.9394	1826.78	158.464	0.0533333
	Dark-Light	Dark	7.59364	84.7412	2009.33	189.841	0.08
	Dark-Light	Dark	3.40189	33.5434	821.419	85.0475	0.08
	Dark-Light	Dark	7.3188	84.6227	2099.39	182.97	0.0933333
	Dark-Light	Dark	7.51937	69.1223	1721.76	187.984	0.0533333
	Dark-Light	Dark	6.74023	82.7589	1996.45	168.506	0.0666667
	Dark-Light	Dark	6.99644	79.145	1865.65	174.911	0.0666667
	Dark-Light	Dark	6.36868	61.0543	1526.36	159.217	0.0666667
	Dark-Light	Dark	5.2922	45.9997	849.825	132.305	0.106667
	Dark-Light	Dark	1.19193	16.083	306.315	29.7984	0.0666667
	Dark-Light	Dark	5.76653	73.6753	1591.09	144.163	0.0666667
	Dark-Light	Dark	5.02697	60.2718	1506.8	125.674	0.08
	Dark-Light	Dark	3.73156	44.9302	632.183	93.2891	0.106667
	Dark-Light	Dark	6.3577	66.2558	1656.4	158.942	0.0533333
	Dark-Light	Dark	5.28407	58.4683	1036.67	132.102	0.0666667
	Dark-Light	Dark	3.30185	31.2133	517.292	82.5462	0.0933333
	Dark-Light	Dark	6.74475	72.2603	1670.44	168.619	0.08
	Dark-Light	Dark	5.24534	65.5533	1638.83	131.133	0.04
	Dark-Light	Dark	10.2083	107.299	2505.1	255.209	0.0666667
	Dark-Light	Dark	0.509697	7.34277	134.991	12.7424	0.0266667
	Dark-Light	Dark	9.495	87.9617	1547.59	237.376	0.0933333
	Dark-Light	Dark	4.04004	46.5884	1016.46	101.001	0.08
	Dark-Light	Dark	4.45618	50.571	1180.24	111.404	0.0666667
	Dark-Light	Dark	7.25334	78.9371	1567.49	181.334	0.0666667
	Dark-Light	Dark	3.57381	36.4015	665.111	89.3454	0.0933333
	Dark-Light	Dark	3.35412	37.0942	549.666	83.853	0.08
	Dark-Light	Dark	6.93717	56.0413	1333.68	173.429	0.0533333
	Dark-Light	Dark	3.82699	38.3054	704.43	95.6748	0.0933333
	Dark-Light	Dark	6.5791	61.8594	1437.32	164.477	0.0933333
	Dark-Light	Dark	4.38201	55.6679	1348.4	109.55	0.0666667
	Dark-Light	Dark	3.82572	60.1649	1332.65	95.643	0.0533333
	Dark-Light	Dark	3.82333	43.2726	988.283	95.5831	0.0666667
	Dark-Light	Dark	4.76934	54.5844	1044.5	119.233	0.0933333
	Dark-Light	Dark	4.33706	43.1778	1079.45	108.427	0.04
	Dark-Light	Dark	5.49686	55.074	1286.34	137.421	0.0533333
	Dark-Light	Dark	4.27569	41.622	892.735	106.892	0.106667
	Dark-Light	Dark	6.56069	70.0573	1529.13	164.017	0.08
	Dark-Light	Dark	2.34085	29.23	730.749	58.5213	0.0666667
	Dark-Light	Dark	6.49394	79.323	1983.07	162.348	0.04
	Dark-Light	Dark	5.7218	60.395	1212.17	143.045	0.0933333
	Dark-Light	Dark	6.42557	64.8205	1317.39	160.639	0.0933333
	Dark-Light	Dark	6.33843	59.7857	1477.33	158.461	0.08
	Dark-Light	Dark	8.43242	93.0493	2306.96	210.81	0.08
	Dark-Light	Dark	5.20053	80.5332	2013.33	130.013	0.04
	Dark-Light	Dark	2.98285	41.6017	1040.04	74.5711	0.0533333
	Dark-Light	Dark	4.04998	35.716	629.826	101.25	0.0533333
	Dark-Light	Dark	4.44961	59.9716	1499.29	111.24	0.0533333
	Dark-Light	Dark	4.07283	53.4561	1018.84	101.821	0.0666667
	Dark-Light	Dark	4.77677	55.9402	1340.35	119.419	0.0533333
	Dark-Light	Dark	2.03215	20.8278	520.693	50.8037	0.0266667
	Dark-Light	Dark	5.83895	78.0355	1950.89	145.974	0.0666667
	Dark-Light	Dark	6.38204	88.8813	2222.03	159.551	0.0533333
	Dark-Light	Dark	5.85123	67.6344	1616.84	146.281	0.08
	Dark-Light	Dark	5.06636	57.5227	1223.53	126.659	0.0933333
	Dark-Light	Dark	6.19157	71.4302	1727.38	154.79	0.0666667
	Dark-Light	Dark	5.81524	68.4076	1648.1	145.381	0.0533333
	Dark-Light	Dark	7.67213	89.7796	2244.49	191.803	0.04
	Dark-Light	Dark	8.18167	79.8549	1584.24	204.542	0.0933333
	Dark-Light	Dark	4.49512	42.2976	855.563	112.378	0.0933333
	Dark-Light	Dark	4.69297	52.0634	1301.59	117.324	0.04
	Dark-Light	Dark	4.44229	50.9796	1200.29	111.058	0.0666667
	Dark-Light	Dark	2.67929	31.6833	656.944	66.9823	0.08
	Dark-Light	Dark	4.56259	56.6818	1417.04	114.065	0.04
	Dark-Light	Dark	7.16404	62.2282	1252.86	179.101	0.0933333
	Dark-Light	Dark	6.24615	62.6759	1194.34	156.154	0.0933333
	Dark-Light	Dark	6.07887	69.7312	1266.72	151.972	0.106667
	Dark-Light	Dark	4.14345	62.9544	1430.16	103.586	0.0533333
	Dark-Light	Dark	6.46871	66.9272	1497.95	161.718	0.0666667
6	Dark-Light	Light	6.72364	85.1279	1922.57	168.091	0.08
	Dark-Light	Light	5.55855	61.2306	630.738	138.964	0.04
	Dark-Light	Light	1.68175	19.4564	342.269	42.0436	0.08
	Dark-Light	Light	7.50189	88.8531	2221.33	187.547	0.0666667
	Dark-Light	Light	5.8334	85.4474	2047.44	145.835	0.0666667
	Dark-Light	Light	5.78247	63.6478	1426.01	144.562	0.08
	Dark-Light	Light	3.43838	50.0312	1074.95	85.9596	0.0666667
	Dark-Light	Light	6.48409	67.1598	1350.24	162.102	0.0933333
	Dark-Light	Light	2.90088	35.2827	882.069	72.5222	0.0533333
	Dark-Light	Light	0	0	0	0	0
	Dark-Light	Light	2.30464	33.5616	773.634	57.616	0.0533333
	Dark-Light	Light	5.20249	73.6265	1840.66	130.062	0.04
	Dark-Light	Light	2.6262	37.1091	820.825	65.6552	0.0533333
	Dark-Light	Light	6.77782	70.9227	1703.39	169.446	0.0533333
	Dark-Light	Light	2.87008	37.3579	790.727	71.7519	0.0933333
	Dark-Light	Light	4.23266	48.4124	1210.31	105.816	0.04
	Dark-Light	Light	7.93616	103.183	2497.66	198.404	0.08
	Dark-Light	Light	0.754463	14.7902	369.755	18.8616	0.0266667
	Dark-Light	Light	6.75466	81.0123	1785.19	168.867	0.08
	Dark-Light	Light	4.84833	62.5616	1271.72	121.208	0.106667
	Dark-Light	Light	5.95205	75.8937	1260.01	148.801	0.106667
	Dark-Light	Light	4.88892	46.1534	861.458	122.223	0.08
	Dark-Light	Light	7.09323	95.3699	2353.84	177.331	0.08
	Dark-Light	Light	7.45415	88.1054	2101.44	186.354	0.0666667
	Dark-Light	Light	7.35435	81.5586	2038.96	183.859	0.04
	Dark-Light	Light	1.09134	12.3838	289.781	27.2836	0.04
	Dark-Light	Light	1.1394	17.2144	309.904	28.485	0.08
	Dark-Light	Light	4.11433	62.6365	1519.15	102.858	0.0533333
	Dark-Light	Light	4.52442	63.6251	1590.62	113.11	0.0666667
	Dark-Light	Light	7.36858	92.4663	2095.02	184.214	0.0666667
	Dark-Light	Light	5.82033	83.2348	2080.87	145.508	0.04
	Dark-Light	Light	3.7635	41.782	919.769	94.0872	0.0666667
	Dark-Light	Light	4.29843	70.9309	1773.27	107.46	0.0266667
	Dark-Light	Light	9.17499	114.379	2859.48	229.375	0.04
	Dark-Light	Light	3.44009	47.9665	1199.16	86.0022	0.0266667
	Dark-Light	Light	8.92376	83.3804	2032.83	223.094	0.08
	Dark-Light	Light	2.86702	40.3582	824.937	71.6754	0.08
	Dark-Light	Light	8.42157	114.651	2866.27	210.539	0.04
	Dark-Light	Light	9.56417	96.0925	2216.43	239.104	0.0666667
	Dark-Light	Light	1.46646	12.7391	118.886	36.6615	0.106667
	Dark-Light	Light	4.67193	51.6008	1207.4	116.798	0.0666667
	Dark-Light	Light	5.76606	66.3302	1536.48	144.152	0.08
	Dark-Light	Light	6.07106	82.8699	2071.75	151.777	0.0533333
	Dark-Light	Light	4.54639	77.8183	1945.46	113.66	0.04
	Dark-Light	Light	3.86255	47.0751	1122.85	96.5637	0.0666667
	Dark-Light	Light	4.68218	59.7514	1387.29	117.054	0.0666667
	Dark-Light	Light	0.985623	19.1345	478.363	24.6406	0.0133333
	Dark-Light	Light	3.90575	50.7614	1269.04	97.6436	0.0533333
	Dark-Light	Light	2.14757	31.1687	717.092	53.6892	0.08
	Dark-Light	Light	5.21652	86.5029	2162.57	130.413	0.0666667
	Dark-Light	Light	0	0	0	0	0
	Dark-Light	Light	4.88547	63.602	1590.05	122.137	0.0266667
	Dark-Light	Light	1.81459	26.2655	656.637	45.3647	0.0266667
	Dark-Light	Light	1.12434	14.9859	168.255	28.1086	0.0533333
	Dark-Light	Light	3.03236	43.0148	938.591	75.809	0.0533333
	Dark-Light	Light	0.393211	7.20243	180.061	9.83027	0.0266667
	Dark-Light	Light	7.83516	107.36	2492.68	195.879	0.0666667
	Dark-Light	Light	3.92826	43.6248	955.679	98.2065	0.08
	Dark-Light	Light	3.44552	49.4401	1236	86.138	0.0266667
	Dark-Light	Light	4.28097	54.6954	1281.43	107.024	0.0533333
	Dark-Light	Light	4.04763	65.3628	1634.07	101.191	0.0533333
	Dark-Light	Light	3.36303	37.5427	938.567	84.0753	0.0266667
	Dark-Light	Light	3.19026	30.3042	506.041	79.7565	0.0666667
	Dark-Light	Light	1.58692	20.5603	486.294	39.6731	0.0533333
	Dark-Light	Light	4.7558	66.7703	1627.01	118.895	0.04
	Dark-Light	Light	4.57652	63.847	1495.94	114.413	0.0533333
	Dark-Light	Light	6.48517	83.3391	2011.04	162.129	0.0666667
	Dark-Light	Light	5.47276	82.7809	2069.52	136.819	0.08
	Dark-Light	Light	5.48815	72.4797	1811.99	137.204	0.0533333
	Dark-Light	Light	4.73089	65.1612	1629.03	118.272	0.0266667
	Dark-Light	Light	5.8856	79.4562	1830.57	147.14	0.08
	Dark-Light	Light	6.53576	81.1337	1849.18	163.394	0.0666667
	Dark-Light	Light	6.42157	99.5928	2489.82	160.539	0.0533333
	Dark-Light	Light	1.78591	17.3003	386.09	44.6477	0.0266667
	Dark-Light	Light	8.09446	106.02	2567.2	202.361	0.0666667
	Dark-Light	Light	3.89736	56.0571	1212.15	97.434	0.08
	Dark-Light	Light	0.967821	12.1737	261.419	24.1955	0.04
	Dark-Light	Light	1.3658	10.7232	151.949	34.145	0.0266667
	Dark-Light	Light	0.367607	4.1763	104.407	9.19017	0.0133333
	Dark-Light	Light	2.30131	31.1813	779.53	57.5327	0.0133333
	Dark-Light	Light	0	0	0	0	0
	Dark-Light	Light	6.0002	72.6383	1815.97	150.005	0.04
	Dark-Light	Light	6.91595	74.4172	1416.45	172.899	0.0933333
	Dark-Light	Light	6.7436	84.2628	2075.4	168.59	0.0533333
	Dark-Light	Light	6.22788	70.2219	1755.26	155.697	0.0666667
7	Light-Dark	Light	6.89441	74.5818	1591.58	172.36	0.0666667
	Light-Dark	Light	6.60405	79.2614	1949.65	165.101	0.0533333
	Light-Dark	Light	6.21526	94.6245	2365.61	155.381	0.0533333
	Light-Dark	Light	5.79149	53.5385	1338.46	144.787	0.0266667
	Light-Dark	Light	10.4524	110.11	2458.21	261.309	0.08
	Light-Dark	Light	7.20089	81.7557	1745.91	180.022	0.0933333
	Light-Dark	Light	7.80649	82.7488	2022.16	195.162	0.0933333
	Light-Dark	Light	5.18008	58.6798	1353.48	129.502	0.08
	Light-Dark	Light	3.81878	47.3641	1164.33	95.4693	0.0666667
	Light-Dark	Light	2.80301	28.8529	588.303	70.0753	0.0266667
	Light-Dark	Light	7.29333	86.8079	2066.58	182.333	0.0533333
	Light-Dark	Light	7.61022	83.6904	2045.82	190.255	0.0666667
	Light-Dark	Light	8.87475	88.3502	2208.75	221.869	0.04
	Light-Dark	Light	8.20325	86.042	1876.65	205.082	0.0533333
	Light-Dark	Light	3.15282	45.8523	967.022	78.8207	0.04
	Light-Dark	Light	6.92832	71.0032	1686.27	173.208	0.0533333
	Light-Dark	Light	6.16531	64.7789	1481.36	154.133	0.0666667
	Light-Dark	Light	4.90335	81.1522	2028.8	122.584	0.0533333
	Light-Dark	Light	6.73128	82.8997	1987.73	168.282	0.0666667
	Light-Dark	Light	6.75527	90.3269	2258.17	168.882	0.04
	Light-Dark	Light	4.32859	54.3312	1358.28	108.215	0.0533333
	Light-Dark	Light	3.25217	55.8519	1294.4	81.3044	0.08
	Light-Dark	Light	7.43405	101.481	2226.6	185.851	0.08
	Light-Dark	Light	3.95399	53.2583	1236.39	98.8498	0.106667
	Light-Dark	Light	4.80451	77.2808	1932.02	120.113	0.0666667
	Light-Dark	Light	4.9778	65.4269	1482.8	124.445	0.0533333
	Light-Dark	Light	5.21284	63.6203	1342.49	130.321	0.08
	Light-Dark	Light	6.01103	93.3276	2333.19	150.276	0.0533333
	Light-Dark	Light	7.31566	75.2802	1848.44	182.892	0.0533333
	Light-Dark	Light	4.75269	60.6349	1155.53	118.817	0.04
	Light-Dark	Light	6.06641	76.7717	1642.4	151.66	0.0666667
	Light-Dark	Light	6.11188	71.7388	1713.13	152.797	0.08
	Light-Dark	Light	7.07529	82.0069	2050.17	176.882	0.08
	Light-Dark	Light	2.78622	41.9049	1047.62	69.6557	0.04
	Light-Dark	Light	5.68053	71.5104	1731.4	142.013	0.0666667
	Light-Dark	Light	3.21838	47.0653	1176.63	80.4597	0.0266667
	Light-Dark	Light	2.01549	27.8937	609.675	50.3873	0.08
	Light-Dark	Light	12.95603333*	110.612	2133.53	323.9006667*	0.12
	Light-Dark	Light	6.11637	90.2483	2256.21	152.909	0.04
	Light-Dark	Light	5.30337	72.5954	1803.4	132.584	0.08
	Light-Dark	Light	10.0656	100.901	2327.87	251.64	0.106667
	Light-Dark	Light	6.69125	83.847	2096.17	167.281	0.04
	Light-Dark	Light	9.36838	119.399	2670.27	234.21	0.0533333
	Light-Dark	Light	2.96472	39.518	535.929	74.1179	0.0533333
	Light-Dark	Light	7.56441	83.1831	1853.07	189.11	0.08
	Light-Dark	Light	6.95287	65.6838	1408.5	173.822	0.08
	Light-Dark	Light	1.63275	22.5888	455.75	40.8187	0.0266667
	Light-Dark	Light	7.29465	98.0644	2451.61	182.366	0.0533333
	Light-Dark	Light	3.52189	53.7352	1343.38	88.0471	0.04
	Light-Dark	Light	7.56227	88.9046	2142.85	189.057	0.0666667
	Light-Dark	Light	2.18554	28.4838	359.097	54.6383	0.0266667
	Light-Dark	Light	2.93895	44.5645	1114.11	73.4733	0.0266667
	Light-Dark	Light	5.41074	63.0729	1495.93	135.269	0.0666667
	Light-Dark	Light	6.94194	61.3322	1378.94	173.549	0.0666667
	Light-Dark	Light	3.70132	47.6691	1163.99	92.5333	0.04
	Light-Dark	Light	7.58097	83.0538	1978.14	189.524	0.0933333
	Light-Dark	Light	4.68404	59.4138	1421	117.101	0.0666667
	Light-Dark	Light	3.30038	38.5257	963.143	82.5094	0.0266667
	Light-Dark	Light	3.81135	46.1261	1153.15	95.2837	0.0666667
	Light-Dark	Light	5.97106	66.2072	1655.18	149.276	0.04
	Light-Dark	Light	5.163	73.2974	1727.75	129.075	0.0533333
	Light-Dark	Light	6.6127	76.4846	1773.39	165.318	0.0533333
	Light-Dark	Light	4.42472	56.3602	1212.76	110.618	0.04
	Light-Dark	Light	2.84959	40.4467	1011.16	71.2397	0.0133333
	Light-Dark	Light	2.98404	34.0245	769	74.6012	0.0666667
	Light-Dark	Light	2.16204	29.2069	730.174	54.0511	0.04
	Light-Dark	Light	2.95658	36.5639	900.26	73.9144	0.04
	Light-Dark	Light	6.04335	74.9646	1874.12	151.084	0.04
	Light-Dark	Light	2.15326	20.0165	489.535	53.8316	0.04
	Light-Dark	Light	6.04788	84.5297	2041.85	151.197	0.0533333
	Light-Dark	Light	6.02129	75.9434	1898.58	150.532	0.04
	Light-Dark	Light	5.89041	70.3823	1713.68	147.26	0.0666667
	Light-Dark	Light	4.85823	60.4707	1511.77	121.456	0.04
	Light-Dark	Light	4.85331	62.7907	1569.77	121.333	0.0533333
	Light-Dark	Light	6.80057	84.2396	2062.4	170.015	0.0533333
	Light-Dark	Light	5.72324	68.1135	1586	143.081	0.0533333
	Light-Dark	Light	1.6021	29.4546	736.365	40.0525	0.0533333
	Light-Dark	Light	2.6862	40.2288	979.482	67.1551	0.04
	Light-Dark	Light	5.31384	65.7506	1542.38	132.846	0.0666667
	Light-Dark	Light	4.13172	59.8895	1497.24	103.293	0.0533333
	Light-Dark	Light	5.69859	64.1102	1602.76	142.465	0.0533333
	Light-Dark	Light	6.99904	87.7764	2002.76	174.976	0.08
	Light-Dark	Light	7.06201	88.0648	2201.62	176.551	0.04
	Light-Dark	Light	8.95839	100.308	1873.79	223.959	0.0666667
	Light-Dark	Light	3.24789	40.1835	986.061	81.1971	0.04
	Light-Dark	Light	4.31568	93.9435	2348.59	107.892	0.0533333
	Light-Dark	Light	4.66835	66.0706	1594.12	116.709	0.08
8	Light-Dark	Dark	6.36707	75.1839	1358.16	159.177	0.106667
	Light-Dark	Dark	5.35974	72.6433	1816.09	133.994	0.08
	Light-Dark	Dark	6.65649	82.2167	1897.96	166.412	0.0533333
	Light-Dark	Dark	8.32528	106.101	2652.51	208.132	0.04
	Light-Dark	Dark	4.3852	75.1321	1829.54	109.63	0.0533333
	Light-Dark	Dark	8.57506	93.7223	2229.37	214.377	0.0666667
	Light-Dark	Dark	4.75355	74.7569	1868.92	118.838	0.0666667
	Light-Dark	Dark	3.7511	57.3674	1434.18	93.7773	0.0533333
	Light-Dark	Dark	7.21637	67.7765	1400.99	180.409	0.08
	Light-Dark	Dark	0.581105	11.2106	197.338	14.5276	0.04
	Light-Dark	Dark	2.65958	39.6467	869.799	66.4895	0.0933333
	Light-Dark	Dark	5.37316	75.0302	1875.75	134.329	0.04
	Light-Dark	Dark	7.68359	87.6882	2085.36	192.09	0.0666667
	Light-Dark	Dark	3.4437	45.59	1139.75	86.0927	0.04
	Light-Dark	Dark	3.39305	65.2956	1632.39	84.8263	0.08
	Light-Dark	Dark	6.76915	88.4929	1984.6	169.229	0.0533333
	Light-Dark	Dark	7.83767	92.062	2301.55	195.942	0.04
	Light-Dark	Dark	2.34029	37.7485	892.361	58.5073	0.0666667
	Light-Dark	Dark	7.93243	74.6695	1599.53	198.31	0.0666667
	Light-Dark	Dark	6.1424	78.0464	1693.96	153.56	0.0666667
	Light-Dark	Dark	5.84619	59.5757	1301.96	146.155	0.08
	Light-Dark	Dark	4.45798	45.8665	1005.43	111.449	0.0666667
	Light-Dark	Dark	7.95089	91.2298	2186.43	198.772	0.0533333
	Light-Dark	Dark	3.77229	50.5332	1142.66	94.3074	0.0533333
	Light-Dark	Dark	6.10385	75.1015	1751.93	152.596	0.0533333
	Light-Dark	Dark	4.86347	55.1016	1279.89	121.587	0.08
	Light-Dark	Dark	4.14407	40.2249	756.883	103.602	0.08
	Light-Dark	Dark	2.94133	48.8406	1146.73	73.533	0.0933333
	Light-Dark	Dark	8.03134	76.0371	1900.93	200.783	0.0666667
	Light-Dark	Dark	7.04857	102.081	2552.02	176.214	0.04
	Light-Dark	Dark	7.45907	83.7358	1710.94	186.477	0.0933333
	Light-Dark	Dark	6.37822	80.998	1948.09	159.455	0.0666667
	Light-Dark	Dark	4.52698	53.908	1347.7	113.174	0.04
	Light-Dark	Dark	4.17749	66.6401	1666	104.437	0.0533333
	Light-Dark	Dark	5.47915	51.2135	997.91	136.979	0.106667
	Light-Dark	Dark	5.793	65.4961	1240.3	144.825	0.0666667
	Light-Dark	Dark	6.04121	63.9825	1599.56	151.03	0.04
	Light-Dark	Dark	5.42215	76.7355	1918.39	135.554	0.04
	Light-Dark	Dark	6.28263	65.1674	1568.82	157.066	0.0666667
	Light-Dark	Dark	5.4416	67.9804	1699.51	136.04	0.0666667
	Light-Dark	Dark	4.65847	50.1647	1151.35	116.462	0.08
	Light-Dark	Dark	5.01204	69.9756	1582.2	125.301	0.0666667
	Light-Dark	Dark	6.63979	91.6679	2127.3	165.995	0.0533333
	Light-Dark	Dark	2.87093	35.0214	875.535	71.7733	0.0266667
	Light-Dark	Dark	5.16224	74.6897	1709.48	129.056	0.0666667
	Light-Dark	Dark	6.58392	76.8402	1921	164.598	0.04
	Light-Dark	Dark	0.746977	10.4602	197.791	18.6744	0.08
	Light-Dark	Dark	7.12981	105	2624.99	178.245	0.04
	Light-Dark	Dark	5.07629	54.3613	1199.67	126.907	0.08
	Light-Dark	Dark	3.37992	39.4131	985.324	84.4982	0.04
	Light-Dark	Dark	2.20711	28.4038	710.093	55.1777	0.0266667
	Light-Dark	Dark	5.22251	62.0081	1550.2	130.563	0.0533333
	Light-Dark	Dark	6.77941	73.535	1705.82	169.485	0.08
	Light-Dark	Dark	2.82795	33.6677	645.885	70.6987	0.08
	Light-Dark	Dark	2.21771	33.9847	764.838	55.4428	0.0533333
	Light-Dark	Dark	3.40618	36.8507	832.083	85.1547	0.0666667
	Light-Dark	Dark	1.47588	20.2473	506.18	36.897	0.0133333
	Light-Dark	Dark	7.22359	73.3214	1823.38	180.59	0.0533333
	Light-Dark	Dark	1.30001	17.6418	278.698	32.5004	0.0933333
	Light-Dark	Dark	5.02181	59.6072	1321.1	125.545	0.0533333
	Light-Dark	Dark	0	0	0	0	0
	Light-Dark	Dark	5.01154	79.309	1982.73	125.289	0.04
	Light-Dark	Dark	0	0	0	0	0
	Light-Dark	Dark	2.33672	42.8498	1071.24	58.4181	0.0533333
	Light-Dark	Dark	5.85101	90.8222	2222.96	146.275	0.0533333
	Light-Dark	Dark	4.38289	45.3545	1133.86	109.572	0.0533333
	Light-Dark	Dark	0.907966	13.8861	320.983	22.6991	0.0533333
	Light-Dark	Dark	6.22314	60.6689	1505.84	155.578	0.0533333
	Light-Dark	Dark	3.08936	59.0241	1475.6	77.234	0.0266667
	Light-Dark	Dark	5.1529	64.1042	1440.47	128.823	0.0666667
	Light-Dark	Dark	2.18959	34.9789	807.153	54.7397	0.0666667
	Light-Dark	Dark	4.4135	53.9466	1298.94	110.338	0.0666667
	Light-Dark	Dark	3.02067	38.0146	950.367	75.5166	0.0666667
	Light-Dark	Dark	3.58727	34.1241	853.104	89.6817	0.04
	Light-Dark	Dark	5.07268	56.0186	1383.55	126.817	0.0666667
	Light-Dark	Dark	5.77945	65.8179	1565.36	144.486	0.0533333
	Light-Dark	Dark	3.36772	39.6251	866.945	84.1929	0.08
	Light-Dark	Dark	1.5069	22.7905	569.76	37.6722	0.04
	Light-Dark	Dark	2.6461	35.7146	848.383	66.1526	0.0666667
	Light-Dark	Dark	1.67283	18.8992	324.818	41.8206	0.08
	Light-Dark	Dark	3.50286	42.8106	860.534	87.5716	0.0666667
	Light-Dark	Dark	3.72665	52.3017	1151.36	93.166	0.08
	Light-Dark	Dark	5.05819	63.2377	1447.77	126.455	0.0533333
	Light-Dark	Dark	5.11542	76.5057	1912.64	127.886	0.0533333
	Light-Dark	Dark	1.70805	31.7069	792.673	42.7011	0.0266667
	Light-Dark	Dark	5.83767	85.7735	2144.34	145.942	0.0533333
	Light-Dark	Dark	5.59039	130.002	3250.04	139.76	0.04

## Sheet: Figure 3-free swim
Group		Condition	Treatment	Total distance (mm)	Maximum velocity (mm/s)	Maximum acceleration (mm/s2)	Maximum deceleration (mm/s2)	Accelerating frequency	Time accelerating (s)	Moving frequency	Time moving (s)
9	Dark-Light	Dark	Control	114.214	104.923	2216.28	1486.51	194	9.36	182	11.92
	Dark-Light	Dark	Control	113.683	32.7923	585.414	436.986	353	15.4	345	17.2
	Dark-Light	Dark	Control	275.397	110.097	2615.25	1183.67	333	16.4	306	23.08
	Dark-Light	Dark	Control	61.9568	42.3184	832.617	898.795	115	5.32	112	6.6
	Dark-Light	Dark	Control	118.47	38.4401	961.002	432.31	217	9.88	187	13.52
	Dark-Light	Dark	Control	70.091	81.7881	2044.7	965.931	114	5.28	111	6.56
	Dark-Light	Dark	Control	14.8972	6.10054	152.514	152.514	69	2.76	69	2.76
	Dark-Light	Dark	Control	202.256	119.503	2744.25	2122.2	223	12.56	204	17.72
	Dark-Light	Dark	Control	30.62	54.778	829.765	873.716	72	3.24	71	3.64
	Dark-Light	Dark	Control	94.4417	64.5168	1341.62	1257.06	136	6.72	124	9.36
	Dark-Light	Dark	Control	33.5996	20.2203	460.539	392.59	111	4.84	107	5.28
	Dark-Light	Dark	Control	283.887	64.1506	1080.78	1038.26	420	20.84	374	28
	Dark-Light	Dark	Control	5122.23*	176.742*	4203.85*	2930.21*	3003*	185*	2315*	319*
	Dark-Light	Dark	Control	193.103	27.5096	567.146	428.927	433	19.88	396	24.48
	Dark-Light	Dark	Control	287.986	92.8455	2321.14	1239.3	668	29.56	632	35.68
	Dark-Light	Dark	Control	212.538	30.3865	554.092	554.092	553	25.32	534	29.96
	Dark-Light	Dark	Control	168.912	56.9357	1095.78	515.679	245	12.2	218	17.32
	Dark-Light	Dark	Control	33.9377	16.1576	246.804	311.534	136	5.6	134	5.88
	Dark-Light	Dark	Control	70.9802	26.3297	559.969	405.635	164	7.52	156	9.08
	Dark-Light	Dark	Control	60.6273	34.5752	790.545	665.342	136	5.96	125	7.32
	Dark-Light	Dark	Control	645.21	88.4152	1507.56	1664.04	837	43.08	722	61.56
	Dark-Light	Dark	Control	152.899	70.6531	907.346	1082.27	284	13.76	261	18.08
10	Dark-Light	Dark	Neomycin	16.608	17.216	312.377	287.392	43	1.84	41	2.32
	Dark-Light	Dark	Neomycin	122.124	24.584	447.171	326.476	209	10.08	187	13.88
	Dark-Light	Dark	Neomycin	77.5245	23.0361	442.609	341.653	164	7.64	146	9.56
	Dark-Light	Dark	Neomycin	5.16052	6.42182	160.545	160.545	24	0.96	24	0.96
	Dark-Light	Dark	Neomycin	41.429	45.8874	1015.14	739.714	112	4.96	107	5.64
	Dark-Light	Dark	Neomycin	26.6022	60.0113	1165.41	820.473	41	1.72	40	2.2
	Dark-Light	Dark	Neomycin	38.4265	16.518	412.95	332.078	113	4.84	110	5.56
	Dark-Light	Dark	Neomycin	330.519	94.3717	1682.12	1708.25*	412	20.68	357	28.28
	Dark-Light	Dark	Neomycin	63.6554	66.3295	1302.52	903.376	186	8.24	184	9.04
	Dark-Light	Dark	Neomycin	224.359	81.948	1551.65	969.416	330	16.32	307	21.28
	Dark-Light	Dark	Neomycin	21.218	17.8315	284.462	284.462	63	2.68	62	3.04
	Dark-Light	Dark	Neomycin	43.2648	22.6844	378.39	495.761	91	4.36	85	5.28
	Dark-Light	Dark	Neomycin	58.9148	25.4788	465.678	365.941	144	6.4	136	7.72
	Dark-Light	Dark	Neomycin	824.727*	85.6783	1278.26	1368.63	811*	45.64*	673*	68.12*
	Dark-Light	Dark	Neomycin	48.5197	25.2227	495.465	452.613	65	3.48	58	4.88
	Dark-Light	Dark	Neomycin	63.6407	23.0519	421.191	421.009	232	9.76	228	10.56
	Dark-Light	Dark	Neomycin	104.78	26.6236	438.934	468.928	333	14.24	324	15.72
	Dark-Light	Dark	Neomycin	31.4376	8.40553	210.138	210.138	133	5.4	133	5.6
	Dark-Light	Dark	Neomycin	53.6139	29.1576	624.803	361.589	90	4.28	85	5.6
11	Dark-Light	Light	Control	425.6	116.127	2051.67	2215.71	804	36.96	752	47.48
	Dark-Light	Light	Control	1142.46	148.825	3720.61	2070.9	1238	62.4	1186	89.52
	Dark-Light	Light	Control	1190.89	123.009	2802.97	1968.27	1377	71.44	1317	103.2
	Dark-Light	Light	Control	61.6619	63.695	1289.92	1328.35	195	8.16	194	9
	Dark-Light	Light	Control	2017.45	166.592	3439.05	2920.33	1798	93	1728	140.92
	Dark-Light	Light	Control	288.55	90.0632	1676.7	1691.83	418	20.88	404	27.96
	Dark-Light	Light	Control	384.073	190.91	4379.93	2988.78	473	22.64	445	31.16
	Dark-Light	Light	Control	1159.72	133.259	3141.64	1895.68	1224	65.24	1146	97
	Dark-Light	Light	Control	1502.97	165.402	3760.57	3282.94	1316	73.52	1241	110.2
	Dark-Light	Light	Control	316.917	37.7117	664.885	454.328	558	26.76	530	35.16
	Dark-Light	Light	Control	1376.26	144.854	2414.82	2502.66	1380	73.28	1341	108.44
	Dark-Light	Light	Control	2162.42	164.249	3918.63	2564.62	1975	108.4	1877	165.2
	Dark-Light	Light	Control	2043.38	100.465	1567.65	1633.03	2211	121.04	2010	178.64
	Dark-Light	Light	Control	2464.41	259.566	6489.16	5077.31*	2084	117.08	1994	182.6
	Dark-Light	Light	Control	996.668	124.842	3121.05	1957.05	899	54.2	775	81.04
	Dark-Light	Light	Control	131.789	34.0911	852.277	852.277	318	14.48	311	17.12
	Dark-Light	Light	Control	1531.16	147.403	2811.84	3005.94	2212	112.88	2138	151.12
	Dark-Light	Light	Control	55.3696	22.4413	561.033	402.683	141	6.04	136	7.48
	Dark-Light	Light	Control	1788.16	98.4946	2227.18	1650.47	1775	97.92	1732	143.64
	Dark-Light	Light	Control	238.131	38.8144	705.084	970.361	526	24.96	514	29.88
12	Dark-Light	Light	Neomycin	384.862	73.2496	1405.61	1314.38	523	26.4	473	37.2
	Dark-Light	Light	Neomycin	538.859	91.2001	1507.14	1735.21	669	33.96	643	46.8
	Dark-Light	Light	Neomycin	1286.77	160.511	2683.52	2952.03	1348	69.76	1253	103.12
	Dark-Light	Light	Neomycin	17.446	7.39007	184.752	169.29	76	3.04	76	3.12
	Dark-Light	Light	Neomycin	695.886	206.098	4145.55	2807.35	692	36.8	664	53
	Dark-Light	Light	Neomycin	1611.38	207.279	4308.78	3140.08	1670	83.12	1596	122.24
	Dark-Light	Light	Neomycin	790.084	166.639	2627.75	2730.32	702	35.44	638	53.48
	Dark-Light	Light	Neomycin	405.611	204.095	2894.83	2976.45	566	26.16	537	33.64
	Dark-Light	Light	Neomycin	911.282	315.705	7892.64*	7892.64*	1135	54.04	1067	72.64
	Dark-Light	Light	Neomycin	578.908	97.4529	2235.02	1745.01	846	41.84	816	57.4
	Dark-Light	Light	Neomycin	757.045	135.072	3376.8	1843.56	897	45.76	862	63.44
	Dark-Light	Light	Neomycin	2036.52	142.906	3203.79	2618.21	1569	93	1332	147.4
	Dark-Light	Light	Neomycin	31.3658	23.7707	333.46	333.46	104	4.48	104	4.72
	Dark-Light	Light	Neomycin	192.64	31.2887	782.216	492.261	363	17.2	341	22.36
	Dark-Light	Light	Neomycin	247.604	54.3298	1174.56	649.844	492	23.08	475	28.04
	Dark-Light	Light	Neomycin	20.9781	7.06912	176.728	176.728	94	3.76	94	3.84
13	Light-Dark	Light	Control	129.359	19.3913	328.652	337.707	400	17.04	395	19
	Light-Dark	Light	Control	179.772	28.2754	457.489	385.132	505	21.96	482	25.32
	Light-Dark	Light	Control	93.4522	89.7834	1591.19	996.385	159	7.4	148	9.32
	Light-Dark	Light	Control	880.678	75.6746	1626.79	1891.87	1032	54.4	997	77.8
	Light-Dark	Light	Control	681.987	300.679*	7174.45*	7401.3*	474	22.64	432	28.84
	Light-Dark	Light	Control	371.577	189.446	4172.74	2748.89	465	22.48	440	30.8
	Light-Dark	Light	Control	28.9786	54.6962	862.781	594.198	73	3.12	72	3.56
	Light-Dark	Light	Control	254.751	167.696	3666.99	3006.93	293	14.56	286	19.2
	Light-Dark	Light	Control	116.443	90.0363	2072.48	865.12	204	9.64	191	13.04
	Light-Dark	Light	Control	749.298	86.6627	1765.96	1086.7	975	50.8	928	71.28
	Light-Dark	Light	Control	671.631	101.985	2549.62	1942.02	1110	54.08	1078	72.32
	Light-Dark	Light	Control	322.83	164.507	3608.32	2058.26	520	24.08	495	31.08
	Light-Dark	Light	Control	568.451	35.7533	783.366	823.263	881	44.6	863	60.88
	Light-Dark	Light	Control	6.28891	6.06415	151.604	151.604	30	1.2	30	1.2
	Light-Dark	Light	Control	343.981	41.8518	673.943	517.038	726	32.4	692	40.76
	Light-Dark	Light	Control	1811.44*	96.1362	2347.99	1675.39	1829	98.72	1746	145.24*
	Light-Dark	Light	Control	1221.73	88.7821	1824.75	1943.43	1603	80.36	1550	109.92
	Light-Dark	Light	Control	74.0036	61.3784	1220.46	686.084	114	5.56	110	7.4
	Light-Dark	Light	Control	12.2188	8.24586	206.147	206.147	54	2.16	54	2.28
	Light-Dark	Light	Control	14.1535	8.45225	211.306	211.306	64	2.56	64	2.6
	Light-Dark	Light	Control	305.471	142.278	3377.74	1766.55	423	20.2	406	27.8
14	Light-Dark	Light	Neomycin	10.4958	7.13486	178.371	178.371	49	1.96	49	1.96
	Light-Dark	Light	Neomycin	126.982	102.679	1342.83	2027.42	281	12.76	273	15
	Light-Dark	Light	Neomycin	10.5043	7.06294	176.573	176.573	45	1.84	45	1.92
	Light-Dark	Light	Neomycin	25.9041	42.7382	1068.46	930.637	100	4	99	4.12
	Light-Dark	Light	Neomycin	125.573	74.3466	1362.54	1067.93	215	10.44	211	13
	Light-Dark	Light	Neomycin	5.63277	14.3227	358.067	358.067	20	0.8	20	0.84
	Light-Dark	Light	Neomycin	977.664*	86.0097	1666.78	1813.96	1322*	68.04*	1270*	93.2*
	Light-Dark	Light	Neomycin	350.384	73.2927	1832.32	949.52	595	27.36	571	35.68
	Light-Dark	Light	Neomycin	139.725	84.1228	1390.82	1836.05	269	12.72	252	15.96
	Light-Dark	Light	Neomycin	263.452	142.153	3553.83	3298.75	456	21.16	445	27.84
	Light-Dark	Light	Neomycin	84.9467	126.415	1910.02	2042.48	154	7.04	148	8.68
	Light-Dark	Light	Neomycin	207.89	178.665	3292.93	2951.86	386	16.84	380	19.6
	Light-Dark	Light	Neomycin	303.098	89.51	1793.41	1688.79	472	23.32	453	30.72
	Light-Dark	Light	Neomycin	86.6333	48.1791	964.695	649.843	250	10.64	246	12.12
	Light-Dark	Light	Neomycin	119.203	70.6684	1572.7	1402.68	239	10.52	230	12.36
	Light-Dark	Light	Neomycin	373.922	184.683	3814.11	3171.87	647	29.24	631	35.52
	Light-Dark	Light	Neomycin	27.7936	7.49093	187.273	187.273	128	5.12	128	5.12
	Light-Dark	Light	Neomycin	569.33	172.53	3598.97	2710.16	1090	49.4	1065	60.32
	Light-Dark	Light	Neomycin	343.128	35.5334	821.997	534.877	511	25.88	479	34.48
	Light-Dark	Light	Neomycin	304.214	81.7402	1615.92	1124.03	648	29.36	630	37.12
	Light-Dark	Light	Neomycin	292.898	174.582	3626.66	2093.59	321	14.76	310	18.08
	Light-Dark	Light	Neomycin	15.2214	11.097	277.425	277.425	67	2.68	67	2.72
	Light-Dark	Light	Neomycin	10.2231	11.885	297.125	262.868	39	1.56	39	1.6
15	Light-Dark	Dark	Control	61.1757	62.6057	1565.14	1017.56	112	5.08	107	6.24
	Light-Dark	Dark	Control	3.77274	8.80237	220.059	220.059	17	0.68	17	0.68
	Light-Dark	Dark	Control	53.0695	15.9865	381.88	381.88	94	4.92	78	6.84
	Light-Dark	Dark	Control	18.5684	21.9699	386.325	412.986	54	2.28	52	2.68
	Light-Dark	Dark	Control	38.6822	225.119*	5627.98*	5627.98*	17	0.68	16	0.72
	Light-Dark	Dark	Control	15.795	27.5866	689.666	305.966	36	1.52	35	2
	Light-Dark	Dark	Control	27.9225	28.9864	724.66	331.894	84	3.64	80	4.24
	Light-Dark	Dark	Control	12.5012	13.4986	291.655	289.065	34	1.52	31	1.8
	Light-Dark	Dark	Control	31.7126	15.1408	297.578	287.922	79	3.6	73	4.32
	Light-Dark	Dark	Control	71.4305	19.0003	455.522	455.522	182	8.04	170	9.88
	Light-Dark	Dark	Control	14.3183	47.7602	1025.21	1194.01	38	1.68	36	1.96
	Light-Dark	Dark	Control	170.115	97.9997	2064.38	1667.73	370	17.24	349	20.8
	Light-Dark	Dark	Control	345.873	32.554	716.343	489.095	469	23.68	431	34.8
	Light-Dark	Dark	Control	17.4013	6.36209	159.052	159.052	81	3.24	81	3.28
	Light-Dark	Dark	Control	17.1105	13.5347	275.359	252.057	64	2.68	63	2.84
	Light-Dark	Dark	Control	115.718	76.8972	1475.23	1140.39	252	11.48	240	14.04
	Light-Dark	Dark	Control	28.194	35.7656	734.375	505.613	89	3.64	87	4.12
	Light-Dark	Dark	Control	138.204	33.4338	767.44	511.022	184	10.08	177	13.72
	Light-Dark	Dark	Control	5.34458	19.4708	321.509	486.77	19	0.84	19	0.84
	Light-Dark	Dark	Control	1487.56*	63.0318	1364.74	1057.09	2011*	104.4*	1880*	143.6*
	Light-Dark	Dark	Control	231.595	24.2497	597.87	436.444	521	23.44	475	29.04
	Light-Dark	Dark	Control	21.4831	45.342	1133.55	490.734	60	2.52	58	2.92
	Light-Dark	Dark	Control	87.9526	28.3157	502.426	444.228	169	7.6	154	10.28
16	Light-Dark	Dark	Neomycin	5.33776	6.66849	166.712	166.712	25	1	25	1
	Light-Dark	Dark	Neomycin	10.8978	14.0387	261.945	221.554	37	1.52	36	1.72
	Light-Dark	Dark	Neomycin	97.7497	51.3648	796.439	649.755	174	8.56	151	11.32
	Light-Dark	Dark	Neomycin	32.6757	41.5855	581.858	395.98	61	2.76	57	3.44
	Light-Dark	Dark	Neomycin	95.4147	90.6103	1788.81	1770.03	130	6.88	122	9.6
	Light-Dark	Dark	Neomycin	26.1324	9.33728	233.432	233.432	112	4.6	112	4.72
	Light-Dark	Dark	Neomycin	62.5461	116.662	2332.74	1451.63	83	3.84	74	5.2
	Light-Dark	Dark	Neomycin	19.1341	17.8832	313.04	313.04	39	1.84	32	2.48
	Light-Dark	Dark	Neomycin	7.9632	9.45116	236.279	236.279	35	1.44	35	1.44
	Light-Dark	Dark	Neomycin	5.54075	8.48921	212.23	212.23	25	1	25	1
	Light-Dark	Dark	Neomycin	19.4434	26.7014	667.534	256.698	53	2.28	52	2.72
	Light-Dark	Dark	Neomycin	45.8726	19.073	402.244	383.886	129	5.64	124	6.36
	Light-Dark	Dark	Neomycin	141.501	30.7345	768.362	405.546	310	13.56	297	17.04
	Light-Dark	Dark	Neomycin	117.704	28.9623	598.732	466.172	229	10.56	221	13.88
	Light-Dark	Dark	Neomycin	67.5244	70.1912	1706.82	1451.13	168	7.4	162	8.2
	Light-Dark	Dark	Neomycin	2.77565	11.6655	291.636	176.014	8	0.32	8	0.4
	Light-Dark	Dark	Neomycin	230.031	60.987	1067.41	1302.4	434	20.64	405	25.92
	Light-Dark	Dark	Neomycin	67.5703	33.0973	563.394	280.922	100	4.96	81	7.48
	Light-Dark	Dark	Neomycin	210.692	75.2765	1412.3	1607.63	249	13.04	222	19.08
	Light-Dark	Dark	Neomycin	215.36	66.6401	1327.08	942.243	326	16.8	303	22.04
	Light-Dark	Dark	Neomycin	333.892	89.1165	2025.42	1587.77	387	20.16	353	28.6

## Sheet: Figure 4-escape response
Group		Condition	Treatment	Total distance (mm)	Maximum velocity (mm/s)	Maximum acceleration (mm/s2)	Cumulative velocity (mm/s)	Time accelerating (s)
9	Dark-Light	Dark	Control	5.97547	66.2535	1656.34	149.387	0.08
	Dark-Light	Dark	Control	6.82888	79.6443	1847.82	170.722	0.0533333
	Dark-Light	Dark	Control	2.72412	43.6453	1088.65	68.103	0.0666667
	Dark-Light	Dark	Control	1.91503	27.7108	692.77	47.8757	0.0266667
	Dark-Light	Dark	Control	0.0792607	1.98152	49.538	1.98152	0.0133333
	Dark-Light	Dark	Control	1.77602	24.06	525.596	44.4004	0.0533333
	Dark-Light	Dark	Control	5.88942	82.9451	2044.75	147.236	0.0533333
	Dark-Light	Dark	Control	7.29119	87.5196	2187.99	182.28	0.0533333
	Dark-Light	Dark	Control	3.2557	29.1099	605.076	81.3923	0.0533333
	Dark-Light	Dark	Control	4.84302	68.1524	1703.81	121.075	0.04
	Dark-Light	Dark	Control	6.53405	94.1477	2353.69	163.351	0.0533333
	Dark-Light	Dark	Control	4.43446	47.1933	1044.35	110.862	0.0666667
	Dark-Light	Dark	Control	5.06435	60.3893	1292.01	126.609	0.0533333
	Dark-Light	Dark	Control	2.00905	28.7639	677.342	50.2264	0.04
	Dark-Light	Dark	Control	4.32257	51.2929	1050.61	108.064	0.08
	Dark-Light	Dark	Control	5.95934	80.0596	1803.12	148.984	0.0666667
	Dark-Light	Dark	Control	5.12562	69.865	1707.52	128.141	0.0666667
	Dark-Light	Dark	Control	2.42951	28.0115	508.863	60.7378	0.0666667
	Dark-Light	Dark	Control	2.17904	32.1822	792.742	54.4759	0.04
	Dark-Light	Dark	Control	15.7221	113.378	2279.47	393.052	0.0666667
	Dark-Light	Dark	Control	3.84773	48.1888	732.729	96.1934	0.0666667
	Dark-Light	Dark	Control	8.03592	80.3109	1752.02	200.898	0.08
	Dark-Light	Dark	Control	15.4129	138.468	2562.57	385.323	0.08
	Dark-Light	Dark	Control	4.49645	59.3979	1291.9	112.411	0.0666667
10	Dark-Light	Dark	Neomycin	2.72937	36.2186	599.741	68.2342	0.0666667
	Dark-Light	Dark	Neomycin	5.96347	81.7747	1976.89	149.087	0.0666667
	Dark-Light	Dark	Neomycin	6.19064	94.3286	2358.22	154.766	0.08
	Dark-Light	Dark	Neomycin	0	0	0	0	0
	Dark-Light	Dark	Neomycin	3.00234	32.2991	626.912	75.0586	0.08
	Dark-Light	Dark	Neomycin	3.88862	47.0631	962.808	97.2154	0.08
	Dark-Light	Dark	Neomycin	4.91572	57.2182	1184.68	122.893	0.0666667
	Dark-Light	Dark	Neomycin	0.0767753	1.91939	47.9847	1.91939	0.0133333
	Dark-Light	Dark	Neomycin	13.0759	108.214	581.403	326.897	0.12
	Dark-Light	Dark	Neomycin	1.66132	17.6771	322.719	41.5331	0.0666667
	Dark-Light	Dark	Neomycin	1.17005	15.5047	281.619	29.2512	0.0666667
	Dark-Light	Dark	Neomycin	6.6321	67.3821	1455.41	165.802	0.0666667
	Dark-Light	Dark	Neomycin	0	0	0	0	0
	Dark-Light	Dark	Neomycin	3.14149	27.9305	435.42	78.5373	0.106667
	Dark-Light	Dark	Neomycin	3.06419	28.8005	666.964	76.605	0.0533333
	Dark-Light	Dark	Neomycin	3.24637	32.8594	525.994	81.1594	0.0933333
	Dark-Light	Dark	Neomycin	5.51069	56.068	1236.82	137.768	0.0533333
	Dark-Light	Dark	Neomycin	3.87488	43.3638	644.984	96.872	0.0933333
	Dark-Light	Dark	Neomycin	0.837599	16.2391	405.978	20.94	0.04
	Dark-Light	Dark	Neomycin	4.76514	59.6998	1446.12	119.128	0.0666667
	Dark-Light	Dark	Neomycin	18.21677667*	148.1222*	1755.97	455.4186667*	0.04
	Dark-Light	Dark	Neomycin	1.37373	14.9734	232.349	34.3433	0.0666667
	Dark-Light	Dark	Neomycin	0	0	0	0	0
	Dark-Light	Dark	Neomycin	3.19922	39.9219	895.421	79.9806	0.0666667
11	Dark-Light	Light	Control	10.6315	108.616	2356.53	265.788	0.0533333
	Dark-Light	Light	Control	1.88683	22.2082	375.377	47.1708	0.0533333
	Dark-Light	Light	Control	6.71124	75.6984	1832.44	167.781	0.0533333
	Dark-Light	Light	Control	0	0	0	0	0
	Dark-Light	Light	Control	2.02759	30.9399	706.773	50.6897	0.0533333
	Dark-Light	Light	Control	7.16149	93.1685	1201.37	179.037	0.0933333
	Dark-Light	Light	Control	1.85162	24.0417	601.043	46.2903	0.0133333
	Dark-Light	Light	Control	6.42142	86.4856	1861.34	160.535	0.08
	Dark-Light	Light	Control	2.84185	38.0326	950.815	71.0463	0.0533333
	Dark-Light	Light	Control	4.40896	41.4987	789.456	110.224	0.0933333
	Dark-Light	Light	Control	6.40961	87.7751	2097.68	160.24	0.0533333
	Dark-Light	Light	Control	6.88635	73.8126	1423.27	172.159	0.0933333
	Dark-Light	Light	Control	4.94401	60.1509	1290.99	123.6	0.04
	Dark-Light	Light	Control	1.99106	26.6013	562.837	49.7763	0.0266667
	Dark-Light	Light	Control	0.965373	19.5518	488.796	24.1344	0.04
	Dark-Light	Light	Control	6.93453	94.0477	758.726	173.363	0.0666667
	Dark-Light	Light	Control	6.30179	67.5763	1630.28	157.545	0.08
	Dark-Light	Light	Control	3.73039	40.6407	963.654	93.26	0.0933333
	Dark-Light	Light	Control	4.29486	47.1094	998.443	107.371	0.0666667
	Dark-Light	Light	Control	3.05685	33.801	845.027	76.4213	0.0133333
	Dark-Light	Light	Control	3.01164	26.653	424.6	75.2911	0.0933333
	Dark-Light	Light	Control	6.45075	73.2253	1830.63	161.269	0.0533333
	Dark-Light	Light	Control	8.08734	107.702	2456.49	202.184	0.0933333
	Dark-Light	Light	Control	7.43488	88.1737	2204.34	185.872	0.04
12	Dark-Light	Light	Neomycin	1.65918	32.3439	808.596	41.4795	0.0266667
	Dark-Light	Light	Neomycin	0.174426	2.18995	54.2677	4.36067	0.0266667
	Dark-Light	Light	Neomycin	0.192874	3.06644	76.661	4.82187	0.0266667
	Dark-Light	Light	Neomycin	0.191744	2.41601	59.4397	4.7936	0.0266667
	Dark-Light	Light	Neomycin	28.59159067*	170.0709667*	1657.86	714.7881*	0.133333
	Dark-Light	Light	Neomycin	0.0755363	1.88841	47.2103	1.88841	0.0133333
	Dark-Light	Light	Neomycin	2.98981	40.0595	1001.48	74.7454	0.08
	Dark-Light	Light	Neomycin	0	0	0	0	0
	Dark-Light	Light	Neomycin	16.9145	110.257	2494.07*	422.863	0.06
	Dark-Light	Light	Neomycin	0.562247	6.24073	127.638	14.0562	0.04
	Dark-Light	Light	Neomycin	0.409627	3.63913	77.0633	10.2406	0.0266667
	Dark-Light	Light	Neomycin	4.07743	44.4851	983.82	101.936	0.0533333
	Dark-Light	Light	Neomycin	4.48973	54.3059	987.713	112.243	0.12
	Dark-Light	Light	Neomycin	1.56283	14.7727	353.764	39.0709	0.0533333
	Dark-Light	Light	Neomycin	2.87026	31.8141	795.352	71.7567	0.04
	Dark-Light	Light	Neomycin	0.377892	9.4473	236.182	9.4473	0.0266667
	Dark-Light	Light	Neomycin	2.04659	23.2984	582.46	51.1647	0.0133333
	Dark-Light	Light	Neomycin	0	0	0	0	0
	Dark-Light	Light	Neomycin	0.204531	3.02216	75.554	5.11327	0.0266667
	Dark-Light	Light	Neomycin	3.13364	33.2033	683.542	78.3411	0.0666667
	Dark-Light	Light	Neomycin	7.67913	40.6513	360.797	191.978	0.0266667
	Dark-Light	Light	Neomycin	3.15299	33.4972	683.984	78.8247	0.08
	Dark-Light	Light	Neomycin	0.084312	2.1078	52.695	2.1078	0.0133333
	Dark-Light	Light	Neomycin	0	0	0	0	0
13	Light-Dark	Light	Control	5.93225	83.11	1837.84	148.306	0.0533333
	Light-Dark	Light	Control	2.15029	22.2711	355.181	53.7572	0.08
	Light-Dark	Light	Control	1.52638	18.6292	465.728	38.1594	0.04
	Light-Dark	Light	Control	4.54937	53.1651	1256.92	113.734	0.08
	Light-Dark	Light	Control	1.42405	19.6066	388.983	35.6011	0.04
	Light-Dark	Light	Control	1.64021	20.8453	521.133	41.0052	0.0266667
	Light-Dark	Light	Control	2.15419	25.8309	645.775	53.8547	0.04
	Light-Dark	Light	Control	4.72144	70.2276	1697.58	118.036	0.04
	Light-Dark	Light	Control	3.97114	62.795	1569.88	99.2784	0.0533333
	Light-Dark	Light	Control	4.52468	61.1604	1529.01	113.117	0.0266667
	Light-Dark	Light	Control	7.21774	85.4487	1860.89	180.444	0.106667
	Light-Dark	Light	Control	6.40754	76.0416	1901.04	160.189	0.0533333
	Light-Dark	Light	Control	6.41381	72.445	1628.31	160.345	0.0666667
	Light-Dark	Light	Control	7.75708	98.5893	2464.73	193.927	0.04
	Light-Dark	Light	Control	6.45469	83.4046	2079.52	161.367	0.0666667
	Light-Dark	Light	Control	7.32794	110.687	2767.17	183.198	0.04
	Light-Dark	Light	Control	6.65707	82.7544	1850.63	166.427	0.0666667
	Light-Dark	Light	Control	7.548	80.2623	2006.56	188.7	0.0533333
	Light-Dark	Light	Control	4.70117	57.1654	1380.13	117.529	0.0533333
	Light-Dark	Light	Control	7.04996	93.605	2291.65	176.249	0.0533333
	Light-Dark	Light	Control	0.0709747	1.77437	44.359	1.77437	0.0133333
	Light-Dark	Light	Control	5.48007	68.3949	1709.87	137.002	0.0533333
	Light-Dark	Light	Control	2.74647	48.2781	931.749	68.6616	0.04
	Light-Dark	Light	Control	3.60778	60.2277	1505.69	90.1946	0.0666667
14	Light-Dark	Light	Neomycin	0	0	0	0	0
	Light-Dark	Light	Neomycin	13.1709	74.289	1669.86	329.272	0.04
	Light-Dark	Light	Neomycin	0	0	0	0	0
	Light-Dark	Light	Neomycin	1.806	27.0121	675.304	45.15	0.04
	Light-Dark	Light	Neomycin	27.64803333*	200.0233333*	2178.84	691.2016667*	0.12
	Light-Dark	Light	Neomycin	2.12313	36.2923	907.307	53.0783	0.0133333
	Light-Dark	Light	Neomycin	0	0	0	0	0
	Light-Dark	Light	Neomycin	2.27826	30.911	692.895	56.9564	0.0666667
	Light-Dark	Light	Neomycin	2.34474	23.296	582.4	58.6187	0.0266667
	Light-Dark	Light	Neomycin	2.06188	21.496	495.971	51.547	0.04
	Light-Dark	Light	Neomycin	0.387977	5.46987	136.747	9.6994	0.0133333
	Light-Dark	Light	Neomycin	1.0714	21.1421	528.55	26.785	0.0133333
	Light-Dark	Light	Neomycin	1.53376	18.5216	308.408	38.3441	0.0533333
	Light-Dark	Light	Neomycin	4.09627	53.231	1330.77	102.407	0.0533333
	Light-Dark	Light	Neomycin	2.6553	27.7572	579.133	66.3824	0.0533333
	Light-Dark	Light	Neomycin	3.3595	51.9259	1298.15	83.9877	0.0266667
	Light-Dark	Light	Neomycin	0	0	0	0	0
	Light-Dark	Light	Neomycin	0	0	0	0	0
	Light-Dark	Light	Neomycin	2.67426	28.4563	596.648	66.8565	0.08
	Light-Dark	Light	Neomycin	3.00892	31.6468	623.765	75.223	0.0533333
	Light-Dark	Light	Neomycin	3.39582	41.4325	968.403	84.8954	0.04
	Light-Dark	Light	Neomycin	0	0	0	0	0
	Light-Dark	Light	Neomycin	0	0	0	0	0
	Light-Dark	Light	Neomycin	8.49678	93.2012	2094.84	212.42	0.0933333
15	Light-Dark	Dark	Control	3.91124	62.7999	1570	97.7811	0.04
	Light-Dark	Dark	Control	0.910033	11.0158	231.309	22.7508	0.0666667
	Light-Dark	Dark	Control	1.07826	14.0819	230.994	26.9565	0.0533333
	Light-Dark	Dark	Control	5.12785	58.892	1424.94	128.196	0.0666667
	Light-Dark	Dark	Control	0.968993	19.3308	921.778	24.2248	0.04
	Light-Dark	Dark	Control	17.326557*	133.522	2161.43	433.16467*	0.06
	Light-Dark	Dark	Control	3.3479	54.4656	1321.97	83.6976	0.0666667
	Light-Dark	Dark	Control	3.26397	40.7437	950.583	81.5993	0.04
	Light-Dark	Dark	Control	4.27226	67.0265	1586.44	106.806	0.0533333
	Light-Dark	Dark	Control	1.64117	27.0625	676.561	41.0293	0.0533333
	Light-Dark	Dark	Control	4.81926	65.7267	1547.76	120.481	0.0533333
	Light-Dark	Dark	Control	5.23469	79.4249	1985.62	130.867	0.0533333
	Light-Dark	Dark	Control	5.66084	74.0591	1772.56	141.521	0.0533333
	Light-Dark	Dark	Control	4.16373	62.9468	1573.67	104.093	0.0533333
	Light-Dark	Dark	Control	0.944466	12.4118	234.149	23.6116	0.0666667
	Light-Dark	Dark	Control	5.95735	76.7894	1919.74	148.934	0.04
	Light-Dark	Dark	Control	6.6065	91.3141	2282.85	165.163	0.0666667
	Light-Dark	Dark	Control	3.58231	36.3906	850.973	89.5576	0.08
	Light-Dark	Dark	Control	3.20839	43.2478	1081.19	80.21	0.04
	Light-Dark	Dark	Control	2.55361	27.24	432.249	63.8402	0.0933333
	Light-Dark	Dark	Control	5.90364	88.3864	2209.66	147.591	0.0666667
	Light-Dark	Dark	Control	2.66317	37.9266	859.923	66.5793	0.08
	Light-Dark	Dark	Control	3.87255	51.8557	1296.39	96.8138	0.0533333
	Light-Dark	Dark	Control	3.61133	57.1834	1429.59	90.2832	0.0666667
16	Light-Dark	Dark	Neomycin	1.58711	17.1164	427.911	39.6776	0.0266667
	Light-Dark	Dark	Neomycin	2.26574	25.8011	396.441	56.6435	0.08
	Light-Dark	Dark	Neomycin	3.24356	30.8654	732.46	81.0889	0.0533333
	Light-Dark	Dark	Neomycin	6.69838	62.8609	1147.97	167.46	0.08
	Light-Dark	Dark	Neomycin	23.75568333*	184.6931333*	2767.095333*	593.8918*	0.08
	Light-Dark	Dark	Neomycin	0.474456	6.13174	117.163	11.8614	0.04
	Light-Dark	Dark	Neomycin	0.0921197	2.30299	57.5747	2.30299	0.0133333
	Light-Dark	Dark	Neomycin	1.49591	16.5316	296.573	37.3979	0.0533333
	Light-Dark	Dark	Neomycin	2.74905	32.8159	732.431	68.7263	0.04
	Light-Dark	Dark	Neomycin	0.0793303	1.98326	49.5813	1.98326	0.0133333
	Light-Dark	Dark	Neomycin	1.24677	15.9765	284.825	31.1692	0.08
	Light-Dark	Dark	Neomycin	0.586523	8.7647	168.417	14.6631	0.0266667
	Light-Dark	Dark	Neomycin	0.341436	6.05293	151.323	8.5359	0.04
	Light-Dark	Dark	Neomycin	3.80681	36.264	718.734	95.1703	0.08
	Light-Dark	Dark	Neomycin	1.4495	17.4071	327.584	36.2376	0.0666667
	Light-Dark	Dark	Neomycin	1.03179	19.6535	424.864	25.7948	0.0666667
	Light-Dark	Dark	Neomycin	0.978059	16.145	331.358	24.4515	0.0666667
	Light-Dark	Dark	Neomycin	0	0	0	0	0
	Light-Dark	Dark	Neomycin	2.68075	29.4788	592.049	67.0187	0.08
	Light-Dark	Dark	Neomycin	5.38581	55.1362	1367.25	134.645	0.08
	Light-Dark	Dark	Neomycin	1.41215	16.7322	302.249	35.3038	0.08
	Light-Dark	Dark	Neomycin	2.84796	38.6094	720.375	71.1988	0.08
	Light-Dark	Dark	Neomycin	0.600092	8.98021	132.13	15.0023	0.0533333
	Light-Dark	Dark	Neomycin	5.54404	57.9893	1166.83	138.601	0.0666667

## Sheet: S1 Fig-free swim
Group	Condition	Total distance (mm)	Maximum velocity (mm/s)	Maximum acceleration (mm/s2)	Maximum deceleration (mm/s2)	Accelerating frequency	Time accelerating (s)	Moving frequency	Time moving (s)
5+8	Dark	346.868	85.2088	1630.96	1239.69	582	26.92	543	34.6
	Dark	324.913	26.5743	418.797	440.637	926	40.52	891	47.28
	Dark	54.5109	26.7628	578.768	578.768	187	8	186	8.6
	Dark	248.774	73.4074	1371.06	1260.33	365	17.52	316	24.32
	Dark	103.72	23.2525	488.65	540.589	313	13.84	306	15.88
	Dark	312.955	38.3584	820.296	502.505	604	27.68	567	35
	Dark	92.9256	43.6862	782.001	623.681	189	8.6	178	10.96
	Dark	302.961	135.43	3052.14	2040.09	528	24.6	497	30.76
	Dark	116.393	68.5703	1477.68	1249.59	162	7.96	148	10.72
	Dark	1020.59	108.54	2299.86	1378.45	1081	60.2*	1007	85.6
	Dark	140.86	107.598	1799.67	1849.62	295	14.32	275	17.32
	Dark	153.486	41.2423	729.813	830.593	347	16.04	325	19.84
	Dark	349.573	67.562	1266.85	1191.77	647	29.84	563	39.24
	Dark	74.4002	126.061	1937.3	1649.2	149	6.6	134	8.24
	Dark	93.6275	98.3348	1631.58	1550.82	128	6.2	119	8.12
	Dark	192.34	48.8217	959.191	801.437	417	18.88	388	23.64
	Dark	174.486	89.8973	1930.09	1592.27	381	17.32	363	21.12
	Dark	84.7805	63.4143	939.772	1115.71	207	9.48	192	11.24
	Dark	335.494	132.6	2088.85	2477.7	433	22.04	398	29.12
	Dark	187.511	86.1448	1343.94	1049.14	490	21.48	480	25.28
	Dark	191.856	34.2738	622.987	497.913	390	18.04	363	22.48
	Dark	73.0127	97.2954	2135.98	1095.8	230	9.92	226	10.8
	Dark	240.448	39.9313	796.036	546.53	572	25.48	530	30.96
	Dark	197.292	80.3729	2009.32	927.735	402	18.4	369	23.08
	Dark	94.2091	30.5415	523.271	427.223	245	11.12	239	12.8
	Dark	210.774	60.0342	1233.22	918.845	469	21.56	442	26.52
	Dark	116.63	138.912	3027.26	2841.63	252	11.32	241	13.68
	Dark	221.594	72.6473	1629.62	912.219	414	18.76	384	23.16
	Dark	186.569	115.073	1776.2	2019.71	403	18.36	378	21.6
	Dark	173.957	23.0171	457.443	443.805	443	19.68	422	23.84
	Dark	155.361	61.1667	937.348	1072.86	325	14.64	307	18.08
	Dark	342.73	103.783	1535.17	2074.49	412	20.04	352	28.8
	Dark	314.21	155.438	2947.13	3469.33*	543	25.76	525	32.52
	Dark	123.484	100.98	2524.51	1114.49	371	16.08	362	17.96
	Dark	156.472	60.8962	873.245	875.223	387	17.4	372	20.56
	Dark	641.831	46.2591	1119.44	1156.48	1164	56.04	1031	73.36
	Dark	119.178	65.7941	1190.76	702.614	323	14.12	318	16.04
	Dark	214.625	105.296	1372.27	2040.87	458	21.08	428	25.76
	Dark	198.874	91.691	1685.8	1669.3	361	16.8	344	20.76
	Dark	75.2355	66.5866	1356.29	619.051	170	7.68	158	9.6
	Dark	166.513	27.0648	562.651	532.973	341	15.84	312	20.12
	Dark	94.9043	23.3105	422.456	433.018	300	12.96	296	14.32
	Dark	281.248	37.8925	645.467	583.182	517	23.84	466	30.28
	Dark	94.8518	25.514	559.751	310.785	264	11.44	255	13.44
	Dark	143.689	35.857	671.8	493.219	279	12.92	252	16.24
	Dark	256.595	87.401	1866.08	951.188	354	18.2	332	24.64
	Dark	286.607	60.3145	1507.86	1339.28	677	31.56	650	37.36
	Dark	628.094	81.7284	1347.12	1074.58	930	44.88	881	58.36
	Dark	250.446	114.497	1568.13	1305.69	306	15.36	286	21.24
	Dark	1033.45*	112.949	2570.93	2481.96	1124	59.32	1077	86.16*
	Dark	53.4348	69.6889	1435.71	835.522	163	7.04	161	7.68
	Dark	262.594	128.738	3218.45	1934.44	556	25.24	540	30.24
	Dark	119.049	26.9093	492.506	432.551	326	14.68	314	16.68
	Dark	44.6282	39.8491	996.227	481.635	149	6.28	148	6.84
	Dark	232.635	35.2488	881.22	424.066	509	23.2	480	28.8
	Dark	257.907	30.9074	525.73	512.824	561	25.96	533	30.92
	Dark	149.543	49.7416	866.41	1144.3	352	16	338	18.68
	Dark	641.937	109.726	2743.14	1433.96	813	41.56	742	58.44
	Dark	189.205	16.0852	349.6	349.6	698	29.08	697	31.2
	Dark	60.1646	13.0628	326.57	311.439	220	9.56	219	10.2
	Dark	55.395	13.8263	293.87	345.658	205	8.72	200	9.32
	Dark	92.385	60.4194	1510.49	680.291	268	11.76	261	13.2
	Dark	136.791	44.4883	1110.03	468.742	332	14.84	320	17.6
	Dark	68.8763	42.2806	455.502	657.092	167	7.36	165	8.64
	Dark	603.511	89.1258	1957.56	1736.35	830	41.88	779	55.36
	Dark	77.4792	30.3224	474.969	330.401	283	12.28	283	12.96
	Dark	279.743	72.2981	1550.5	1007.05	485	23.28	451	29.44
	Dark	271.287	82.678	1123.83	1047.87	502	23.56	472	30.24
	Dark	160.872	28.9112	412.158	319.446	452	20.12	430	23.08
	Dark	126.332	57.8783	1199.98	683.905	373	16.12	368	18.52
	Dark	965.579	46.7313	1096.49	660.211	1042	56.84	982	81.44
	Dark	70.9485	19.9264	429.709	429.709	227	9.52	218	10.76
	Dark	141.422	51.5113	456.181	459.834	386	17.16	369	19.32
	Dark	603.282	75.5555	1158.66	1062.62	873	43.96	817	58.8
	Dark	271.921	60.5021	1051.39	806.529	600	27.56	571	32.72
	Dark	359.958	69.8495	1538.66	1556.63	904	41.68	876	48.6
	Dark	813.125	83.9154	1477.06	1854.25	975	50.6	898	69.84
	Dark	196.01	90.6047	1770.39	1307.85	378	18	332	22.56
	Dark	265.557	19.7914	494.784	408.627	532	25.76	518	31.2
	Dark	169.97	22.3667	494.732	494.732	448	21	440	25.4
	Dark	304.871	75.1801	934.11	869.705	477	22.8	408	31.72
	Dark	32.1889	8.3154	194.634	207.885	129	5.32	129	5.6
	Dark	471.481	108.786	1699.5	2170.3	750	37.68	629	51.72
	Dark	56.4582	10.4322	260.805	260.805	227	9.56	227	9.96
	Dark	14.7223	7.03433	175.858	175.858	68	2.72	68	2.76
	Dark	14.3059	8.247	206.175	158.412	63	2.56	63	2.64
	Dark	252.347	65.8192	1459.96	1372.96	449	21.2	403	28.32
	Dark	94.4772	35.2031	729.58	393.517	247	10.8	232	13.24
	Dark	184.492	82.4161	1766.22	1205.31	504	22.88	490	26.76
	Dark	80.1018	18.6506	353.486	466.265	292	12.2	287	13.16
	Dark	95.4766	28.5795	714.488	497.716	299	12.6	282	14.6
	Dark	94.8604	9.43725	235.931	235.931	372	15.12	372	16.36
	Dark	120.695	97.2462	1818.35	1413.12	262	11.6	251	13.6
	Dark	58.6246	153.405	3643.7*	2735.85	133	5.64	121	6.96
	Dark	121.694	17.7042	315.121	305.701	400	17.24	393	19.32
	Dark	73.9099	20.0483	334.436	348.504	284	11.84	280	12.44
	Dark	110.825	25.5796	474.272	437.676	340	14.6	333	16.52
	Dark	134.682	29.3114	646.349	637.279	347	15.48	337	18
	Dark	144.912	33.5092	837.73	699.839	509	21.8	506	23.44
	Dark	20.6248	58.4508	1461.27	1107.66	73	3.04	73	3.2
	Dark	90.0279	13.0206	325.514	325.514	318	13.88	316	15.12
	Dark	118.298	39.9086	602.252	706.478	322	14.76	309	17.12
	Dark	139.617	56.5886	1253.83	1176.7	394	17.32	385	19.88
	Dark	153.974	33.1105	468.682	459.984	475	20.68	460	23.2
	Dark	115.468	93.9717	2138.18	1314.26	364	15.76	362	17.04
	Dark	244.617	22.3789	559.473	559.473	699	31.08	682	35.6
	Dark	2.5754	6.14085	153.521	153.521	12	0.48	12	0.48
	Dark	113.817	13.585	339.625	339.625	431	18.04	430	19.28
	Dark	167.831	86.1771	1860.84	1308.6	315	14.72	284	18.8
	Dark	189.613	37.4672	846.312	881.41	435	19.88	399	24.6
	Dark	106.418	80.2813	1512.79	1249.88	285	12.64	271	14.32
	Dark	24.7962	23.5214	315.615	315.615	80	3.52	78	3.72
	Dark	138.271	18.4911	372.922	372.922	395	17.6	378	21.08
	Dark	33.8305	22.999	574.974	446.593	86	3.64	82	4.44
	Dark	68.0113	20.3325	352.298	508.313	258	10.96	257	11.8
	Dark	145.303	52.3573	966.755	684.154	415	18.36	402	20.36
	Dark	129.343	43.9844	1099.61	1099.61	367	15.84	361	17.72
	Dark	31.1443	52.19	1304.75	607.926	67	3	67	3.44
	Dark	169.924	24.177	604.425	455.792	551	23.12	534	26.04
	Dark	23.4592	27.1697	679.243	447.745	64	2.68	64	3.12
	Dark	172.09	90.2536	1360.68	928.375	421	18.84	405	22.04
	Dark	192.013	43.8758	1096.9	1080.06	533	25.2	523	29.64
	Dark	79.8087	80.17	1864.52	1226.1	225	9.88	222	11.12
	Dark	77.4163	33.7856	801.514	473.99	201	8.96	197	10.52
	Dark	72.9812	17.7695	328.837	444.236	218	10.08	215	11.52
	Dark	203.949	20.8737	498.647	521.843	434	20.16	392	25.04
	Dark	71.9996	13.2775	254.227	262.569	207	9.88	202	11.48
	Dark	55.7888	23.5998	589.994	350.201	197	8.32	196	9.04
	Dark	71.1615	11.0839	277.099	277.099	272	11.2	270	12.08
	Dark	60.708	23.0925	460.781	448.15	126	5.88	113	7.52
	Dark	155.05	31.2502	532.072	452.111	477	20.8	465	23.44
	Dark	66.9272	14.9252	373.129	373.129	203	8.84	196	10.16
	Dark	9.98027	9.0945	190.254	227.363	39	1.68	39	1.76
	Dark	173.843	19.8755	412.296	496.887	492	21.88	470	24.84
	Dark	224.935	16.3254	408.134	393.351	509	24.76	490	29.44
	Dark	389.86	95.6289	1615.02	1671.5	839	37.96	791	46.76
	Dark	12.6345	7.81473	195.368	195.368	56	2.24	56	2.28
	Dark	38.3288	21.3278	434.286	434.286	107	4.36	102	5.2
	Dark	1.06105	5.72249	143.062	143.062	5	0.2	5	0.2
	Dark	77.9766	18.4787	461.967	461.967	289	12.28	289	13
	Dark	103.251	89.5894	1626.11	1326.35	223	10.32	211	12.8
	Dark	54.648	25.929	406.512	328.782	188	7.84	187	8.92
	Dark	49.7233	51.4059	785.481	842.069	138	5.96	130	6.88
	Dark	84.3765	84.0192	2100.48	1187.31	242	10.4	235	11.6
	Dark	404.068	59.579	1118.77	1246.77	782	36.32	728	46.08
	Dark	62.9864	16.3552	385.883	254.25	195	8.4	190	9.56
	Dark	195.525	21.4725	387.878	536.812	582	26.44	573	30.6
	Dark	125.153	33.1573	828.933	385.892	391	17.28	386	19.44
	Dark	123.328	30.3677	416.315	392.348	391	16.92	385	18.52
	Dark	86.2	21.1768	527.276	300.678	273	11.8	265	13.04
	Dark	33.4312	12.238	305.951	282.393	127	5.2	124	5.64
	Dark	128.668	70.0228	1750.57	1075.32	385	17.4	379	19.28
	Dark	221.253	61.3954	1307.75	829.626	481	22.08	445	26.84
	Dark	169.821	19.2207	398.098	439.647	529	22.68	515	25.6
	Dark	38.3852	25.2292	492.551	322.374	148	6.08	146	6.28
	Dark	36.0361	9.24499	221.666	231.125	149	6.04	149	6.28
	Dark	31.3817	7.94188	183.181	198.547	133	5.52	133	5.64
	Dark	9.08428	9.69402	242.35	242.35	38	1.56	38	1.56
	Dark	244.367	16.916	413.007	345.616	808	34.84	799	38.24
	Dark	128.247	48.4053	656.67	720.878	324	14.28	309	17.08
	Dark	31.5448	23.1701	403.991	579.253	128	5.24	128	5.4
	Dark	2.09571	9.31065	232.766	232.766	9	0.36	9	0.36
	Dark	141.925	27.7696	694.239	451.178	356	15.52	338	18.44
6+7	Light	490.684	150.538	3113.49	3763.44	723	34.48	679	44.44
	Light	2147.09	173.019	2839.79	3071.36	2224	116.32	2030	169
	Light	507.115	152.191	3663.02	2969.62	863	41.88	830	53.52
	Light	2091.32	108.941	2231.74	1921.79	2010	106.08	1867	164.56
	Light	1081.98	143.918	3329.04	2801.3	1245	63.2	1130	90.64
	Light	1630.15	99.3561	1597.14	1986.96	1767	92.08	1652	134.92
	Light	1525.3	136.582	3414.56	2105.84	1804	91	1701	128.08
	Light	503.493	40.9582	985.182	965.744	816	39.28	742	52.72
	Light	485.567	146.838	2306.65	2369.32	785	38.32	756	49.6
	Light	1428.92	119.322	1864.91	1891.15	1548	83.76	1463	118.84
	Light	1039.27	166.17	3968.14	3207.23	1322	67.56	1267	91.76
	Light	1218.81	160.951	3333	2720.8	1162	60.32	958	91.16
	Light	1810.81	116.443	2058.92	2141.57	1784	93.6	1688	139.4
	Light	1357.4	108.472	1530.75	1810.41	1445	74.72	1207	108.76
	Light	1455.18	177.186	2882.57	2675.44	1604	83.8	1554	118.6
	Light	1397.85	191.54	4151.78	3409.91	1340	71.4	1247	109.08
	Light	970.987	149.447	3173.62	1738.41	1142	58.16	1090	79.8
	Light	564.007	180.984	3109.32	2804.92	876	43.64	848	56.28
	Light	882.26	92.4906	1935.7	1241.84	1082	55.48	1003	79.44
	Light	1808.08	161.585	3481.25	1946.72	1601	85.16	1501	130.08
	Light	777.049	157.722	3943.06	2784.51	839	42.36	771	59.72
	Light	816.597	166.613	3872.07	2588.67	1153	56.96	1099	76.84
	Light	970.634	283.335	6315.19	7083.38	1077	53.68	1019	70.6
	Light	454.649	142.747	2877.03	2967.25	756	36.04	730	45.52
	Light	229.858	33.1098	601.024	638.077	454	22.32	430	28.68
	Light	1678.41	234.548	5135.37	5405.31	1703	87.32	1538	128.16
	Light	707.219	138.836	2447.29	2666.36	1036	50.2	984	67.04
	Light	823.478	187.292	4441.73	2913.31	753	38.92	698	55.2
	Light	833.677	111.189	2350.23	1997.82	1296	63.56	1211	83.68
	Light	1142.12	116.057	2429.69	2472.1	1357	71.32	1255	102.56
	Light	499.896	64.5058	1319.13	1042.6	647	33.64	614	47.72
	Light	931.481	112.404	2104.72	1717.66	1072	54.6	966	78.72
	Light	610.729	105.204	2209.88	1517.41	847	43.36	809	57
	Light	1249.76	155.506	2611.25	1942.8	1306	68.08	1228	97.36
	Light	932.777	106.397	2126.29	2149.34	1372	67.72	1317	89.88
	Light	1460.66	132.472	3311.81	2562.6	1591	81.4	1469	115.72
	Light	736.729	45.1482	1014.8	767.042	1040	50.76	993	69.44
	Light	682.6	82.7359	1865.34	1372.3	1056	51.36	1008	66.8
	Light	643.202	241.034	5803.69	5729.32	705	34.44	657	46.8
	Light	1337.17	110.373	2082.77	1881.94	1694	86.12	1576	119.44
	Light	1236.98	184.317	2844.38	2271.99	1456	74.44	1375	104.84
	Light	1631.89	157.631	3940.79	2913.22	1795	92.48	1639	133
	Light	1524.01	119.055	2478.4	2397.59	1845	93.64	1757	130.32
	Light	1621.94	131.665	2982.33	2524.06	1741	87.44	1658	123.76
	Light	1233.98	159.537	3545.44	2629.12	1219	63.24	1158	93.44
	Light	597.462	101.499	2043.49	1556.66	598	31.96	557	45.48
	Light	1457.58	140.106	3502.65	3102.57	1739	90.08	1622	124.36
	Light	663.188	125.986	2866.96	1841.63	983	47.8	937	61.92
	Light	1351.68	170.401	4260.03	3698.64	1503	76.04	1412	108.08
	Light	1660.19	133.56	2943.14	2698.69	1845	95.92	1775	136.2
	Light	1285.18	156.684	3664.3	2896.1	1399	70.04	1342	97.84
	Light	1191.99	119.559	2349.35	2649.29	1477	77.2	1406	108.04
	Light	1131.75	157.998	3949.95	2938.08	1194	61.8	1148	86.36
	Light	767.463	128.415	2857.46	2254.52	1217	60.04	1168	77.16
	Light	2448.92	166.869	3426.8	3948.26	2177	114.76	2027	175
	Light	735.404	185.004	4280.97	3450.88	1094	53.4	1052	70
	Light	1387.2	129.144	2160.47	2801.93	1531	78.52	1460	110.48
	Light	849.985	77.2403	1896.77	1281.84	1030	51.24	934	74.48
	Light	1836.86	122.786	2570.38	2443.45	1851	100.6	1675	145.48
	Light	1938.11	119.853	2376.75	1982.13	2021	107.64	1881	152.56
	Light	1710.76	250.792	5508.26	6269.8	1832	97.6	1674	136.68
	Light	1587.67	137.155	2494.21	2395.43	1781	90.92	1673	129.16
	Light	990.649	284.451	4518.36	7111.26*	1142	57.4	1066	78.44
	Light	1427.56	120.89	2492.17	2350.68	1261	64.68	1192	96.44
	Light	1788.21	138.735	3242.03	2155.5	1901	98.4	1757	140.88
	Light	75.414	32.7447	629.946	510.278	276	11.4	271	12.2
	Light	600.499	145.964	3519.27	2795.96	845	40.6	806	51.76
	Light	811.287	307.183	7233.22*	6152.68	975	48.16	900	66.8
	Light	1535.55	193.695	4211.84	4364.41	1739	89.96	1637	128.76
	Light	497.518	70.2769	1756.92	1341.2	896	42.64	856	54.92
	Light	2380.94	103.134	2412.58	2068.8	2127	122	1903	183.48
	Light	1041.79	143.272	3194.38	2089.06	1369	70.4	1288	97
	Light	48.9269	9.13788	228.447	228.447	195	8.12	195	8.44
	Light	313.525	84.7546	1763.27	1532.74	496	24.12	470	30.72
	Light	2060.8	99.5526	2005.72	1837.43	1825	97.72	1522	153
	Light	2576.62	169.062	2565.71	3356.54	2128	113.92	1979	171.84
	Light	2066.84	106.498	2189.56	1757.18	2181	116.36	2008	167.12
	Light	707.396	96.2668	2030.87	1352.32	866	45.92	815	65
	Light	455.251	179.019	2618.91	2527.88	569	27.84	538	38.04
	Light	453.44	174.647	3847.09	3221.25	541	26.64	522	34.44
	Light	318.372	202.213	4734.52	2961.19	578	26.16	546	32.52
	Light	1230.7	196.502	4494.8	3191.5	1426	70.88	1364	95.76
	Light	1052.12	72.406	1337.95	846.993	1869	89.36	1769	116.12
	Light	850.061	111.665	2427.88	2217.64	1447	67.88	1393	88.16
	Light	762.772	177.771	3611.42	3142.55	721	37.44	686	54.24
	Light	543.262	65.2852	1324.11	857.174	1049	49.76	1011	62.68
	Light	645.916	152.669	3634.36	2786.62	938	46.96	880	62.68
	Light	597.083	176.429	3646.63	2423.35	806	40.44	773	55.28
	Light	328.492	114.083	2852.07	1831.63	650	29.92	624	36.16
	Light	431.073	82.6402	1624.15	1517.94	776	36.8	746	46.52
	Light	1209.31	181.741	3624.69	3196.8	1235	61.88	1178	88.04
	Light	1317.06	198.636	3360.13	2647.59	1366	69.48	1219	99.04
	Light	439.103	75.3112	1501.09	1093.97	931	43.56	891	53.32
	Light	665.758	176.818	2807.08	1881.4	732	36.56	666	52.68
	Light	402.858	147.858	3491.55	2334.9	795	36.64	771	44.16
	Light	349.721	77.3207	1933.02	1295.25	764	35.48	726	43.36
	Light	479.899	89.2064	1801.42	1648.24	825	40.04	776	51.2
	Light	666.975	103.882	2355.91	2109.26	1107	53.48	1055	68.2
	Light	362.747	163.934	2761.75	2778.59	565	25.92	538	32.04
	Light	722.875	139.008	3475.2	1695.57	1120	54.12	1087	69.88
	Light	356.599	89.9054	1770.98	1878.8	625	29.32	594	37.76
	Light	39.2513	12.6872	317.18	276.114	154	6.32	153	6.76
	Light	273.613	52.1516	1177.92	732.089	611	29.28	590	35.56
	Light	888.036	96.3994	2197.94	1571.19	1295	65.52	1232	87.72
	Light	295.673	210.229	4823.52	1614.7	657	29.08	631	34.12
	Light	718.091	91.2832	1857.62	1463.57	1299	63.36	1233	80.64
	Light	1395.28	238.773	5773.85	5837.05	1626	84.84	1407	124.04
	Light	732.266	125.281	2131.32	1607.73	1070	52	1022	67.8
	Light	237.897	170.238	4255.94	3193.3	309	13.68	292	16.76
	Light	467.749	178.595	3510.28	2610.51	679	32.68	651	41.6
	Light	877.913	126.724	3168.09	2066.73	1150	58.36	1086	80.72
	Light	842.04	173.356	4333.91	2320.76	1073	53.28	1022	73.12
	Light	140.674	17.9557	448.892	448.892	533	22.12	530	23.48
	Light	597.086	64.7251	1618.13	845.909	1231	57.92	1194	69.96
	Light	100.273	17.4429	436.073	373.901	320	13.6	312	15.44
	Light	764.361	184.349	3392.96	3049.9	1529	69.88	1476	86.28
	Light	1801.99	192.303	4331.21	2448.37	1974	105.44	1783	149.32
	Light	1346.77	118.197	2535.16	2284.24	1667	82.92	1553	115.96
	Light	250.814	172.549	3492.3	4106.47	434	20.36	428	24.28
	Light	1577.33	263.242	6581.05	6506.24	1700	86.36	1599	121.24
	Light	920.739	162.732	3066.31	2423.98	1257	63.36	1176	87.32
	Light	121.343	106.263	1628.48	1489.2	358	15.24	356	16.96
	Light	626.013	81.0318	1913.82	1400.44	1095	51.16	1052	65.44
	Light	429.02	87.0006	1957.88	1430.46	595	31.44	530	43.28
	Light	91.6145	20.131	503.276	298.793	278	12.48	273	14.12
	Light	1394.86	127.765	3194.13	2766.57	1604	82	1515	116.96
	Light	207.491	88.596	1962.63	1367.95	443	19.12	429	22
	Light	530.656	135.416	3385.39	1941.45	737	35.8	707	48.64
	Light	988.33	144.472	2938.12	3163.95	1118	56.64	1064	78.6
	Light	339.403	164.468	4111.69	2570.12	407	18.88	399	25.56
	Light	489.336	61.8766	1140.72	1370.06	1178	53.88	1142	63.6
	Light	299.505	132.1	3199.49	2267.78	636	28.68	615	34.52
	Light	977.571	147.04	3105.98	2485.03	1224	61.24	1158	84.24
	Light	89.0676	25.6279	407.445	419.054	305	13.56	304	14.72
	Light	466.842	136.066	2498.26	2936.25	1083	48.76	1060	57.16
	Light	1030.88	132.556	2623.91	1857.05	1365	67.68	1225	92.16
	Light	834.038	184.627	3360.2	3288.55	852	43.2	781	63.08
	Light	659.963	74.6248	932.071	1679.83	1093	52.84	1037	69.76
	Light	25.3929	8.03683	200.921	200.921	102	4.24	101	4.44
	Light	111.114	91.9995	1896.6	672.26	335	14	327	16.4
	Light	103.969	178.772	4026.95	3189.31	219	9.68	213	11.32
	Light	1146.22	90.233	1887	1932.44	1540	76.6	1430	104.04
	Light	336.737	90.9098	1555.26	1954.6	612	28.28	603	34.84
	Light	695.474	94.1025	2352.56	1167.21	1033	50.36	961	67.04
	Light	356.047	39.0117	975.291	841.102	703	32.6	685	40.08
	Light	160.012	147.293	1784.69	1591.83	357	16.88	353	19.28
	Light	1031.03	93.1364	2188.98	1697.83	1687	83.64	1601	107.8
	Light	405.877	97.4376	1885.26	2262.42	916	42.12	894	49.96
	Light	751.223	67.6464	1297.13	1432.13	1501	71.48	1446	89.36
	Light	250.946	129.851	3246.28	1732.03	512	23	500	27.84
	Light	1088.19	135.549	2067.26	2268.99	1600	79.16	1492	107.2
	Light	997.68	108.413	2034.66	2064.21	1145	59.4	1096	83.04
	Light	399.641	142.211	3555.26	1723.85	759	35	736	44.56
	Light	821.349	82.8088	1722.41	1458.4	1422	69.08	1379	87.96
	Light	745.544	114.197	1773.12	2194.69	799	42.96	746	61.32
	Light	447.005	107.059	2033.71	1787.78	1113	49	1075	57.68
	Light	479.596	97.4164	1989.4	1414.36	786	37.08	736	48.6
	Light	873.199	126.369	3159.22	2516.11	1430	70.16	1362	88.76
	Light	602.004	34.2791	783.129	655.606	1294	59.72	1230	72.52
	Light	758.083	89.3343	2079.16	1741.04	974	48.28	910	67.64
	Light	170.748	189.601	2594.03	2215.27	292	13.32	284	15.44
	Light	267.232	39.6028	976.625	808.899	631	29.72	617	35.04
	Light	393.451	115.794	2328.91	2182.24	523	25.36	493	33.68

## Sheet: S1 Fig-escape response
Group	Condition	Total distance (mm)	Maximum velocity (mm/s)	Maximum acceleration (mm/s2)	Cumulative velocity (mm/s)	Time accelerating (s)
5+8	Dark	9.57762	110.832	2770.79	239.44	0.0533333
	Dark	4.03287	48.6113	1140.25	100.822	0.04
	Dark	3.65294	50.4069	991.212	91.3236	0.08
	Dark	9.37712	87.9878	1295.13	234.428	0.0933333
	Dark	5.49708	56.2279	1168.65	137.427	0.08
	Dark	6.24123	64.9921	1544.62	156.031	0.0666667
	Dark	4.95945	62.874	1571.85	123.986	0.04
	Dark	3.98067	52.1698	1117.22	99.5169	0.0933333
	Dark	1.63574	20.1046	376.31	40.8937	0.04
	Dark	0.837888	9.37017	234.254	20.9472	0.0266667
	Dark	4.37436	57.4716	1317.05	109.359	0.0666667
	Dark	7.26317	98.4181	2460.45	181.579	0.0533333
	Dark	4.78161	61.9254	1265	119.54	0.08
	Dark	9.86881	101.031	1769.98	246.72	0.08
	Dark	5.56688	65.6581	1641.45	139.172	0.08
	Dark	5.52181	81.0007	2025.02	138.046	0.04
	Dark	6.6461	79.5049	1741.24	166.152	0.0533333
	Dark	6.33857	74.9394	1826.78	158.464	0.0533333
	Dark	7.59364	84.7412	2009.33	189.841	0.08
	Dark	3.40189	33.5434	821.419	85.0475	0.08
	Dark	7.3188	84.6227	2099.39	182.97	0.0933333
	Dark	7.51937	69.1223	1721.76	187.984	0.0533333
	Dark	6.74023	82.7589	1996.45	168.506	0.0666667
	Dark	6.99644	79.145	1865.65	174.911	0.0666667
	Dark	6.36868	61.0543	1526.36	159.217	0.0666667
	Dark	5.2922	45.9997	849.825	132.305	0.106667
	Dark	1.19193	16.083	306.315	29.7984	0.0666667
	Dark	5.76653	73.6753	1591.09	144.163	0.0666667
	Dark	5.02697	60.2718	1506.8	125.674	0.08
	Dark	3.73156	44.9302	632.183	93.2891	0.106667
	Dark	6.3577	66.2558	1656.4	158.942	0.0533333
	Dark	5.28407	58.4683	1036.67	132.102	0.0666667
	Dark	3.30185	31.2133	517.292	82.5462	0.0933333
	Dark	6.74475	72.2603	1670.44	168.619	0.08
	Dark	5.24534	65.5533	1638.83	131.133	0.04
	Dark	10.2083	107.299	2505.1	255.209	0.0666667
	Dark	0.509697	7.34277	134.991	12.7424	0.0266667
	Dark	9.495	87.9617	1547.59	237.376	0.0933333
	Dark	4.04004	46.5884	1016.46	101.001	0.08
	Dark	4.45618	50.571	1180.24	111.404	0.0666667
	Dark	7.25334	78.9371	1567.49	181.334	0.0666667
	Dark	3.57381	36.4015	665.111	89.3454	0.0933333
	Dark	3.35412	37.0942	549.666	83.853	0.08
	Dark	6.93717	56.0413	1333.68	173.429	0.0533333
	Dark	3.82699	38.3054	704.43	95.6748	0.0933333
	Dark	6.5791	61.8594	1437.32	164.477	0.0933333
	Dark	4.38201	55.6679	1348.4	109.55	0.0666667
	Dark	3.82572	60.1649	1332.65	95.643	0.0533333
	Dark	3.82333	43.2726	988.283	95.5831	0.0666667
	Dark	4.76934	54.5844	1044.5	119.233	0.0933333
	Dark	4.33706	43.1778	1079.45	108.427	0.04
	Dark	5.49686	55.074	1286.34	137.421	0.0533333
	Dark	4.27569	41.622	892.735	106.892	0.106667
	Dark	6.56069	70.0573	1529.13	164.017	0.08
	Dark	2.34085	29.23	730.749	58.5213	0.0666667
	Dark	6.49394	79.323	1983.07	162.348	0.04
	Dark	5.7218	60.395	1212.17	143.045	0.0933333
	Dark	6.42557	64.8205	1317.39	160.639	0.0933333
	Dark	6.33843	59.7857	1477.33	158.461	0.08
	Dark	8.43242	93.0493	2306.96	210.81	0.08
	Dark	5.20053	80.5332	2013.33	130.013	0.04
	Dark	2.98285	41.6017	1040.04	74.5711	0.0533333
	Dark	4.04998	35.716	629.826	101.25	0.0533333
	Dark	4.44961	59.9716	1499.29	111.24	0.0533333
	Dark	4.07283	53.4561	1018.84	101.821	0.0666667
	Dark	4.77677	55.9402	1340.35	119.419	0.0533333
	Dark	2.03215	20.8278	520.693	50.8037	0.0266667
	Dark	5.83895	78.0355	1950.89	145.974	0.0666667
	Dark	6.38204	88.8813	2222.03	159.551	0.0533333
	Dark	5.85123	67.6344	1616.84	146.281	0.08
	Dark	5.06636	57.5227	1223.53	126.659	0.0933333
	Dark	6.19157	71.4302	1727.38	154.79	0.0666667
	Dark	5.81524	68.4076	1648.1	145.381	0.0533333
	Dark	7.67213	89.7796	2244.49	191.803	0.04
	Dark	8.18167	79.8549	1584.24	204.542	0.0933333
	Dark	4.49512	42.2976	855.563	112.378	0.0933333
	Dark	4.69297	52.0634	1301.59	117.324	0.04
	Dark	4.44229	50.9796	1200.29	111.058	0.0666667
	Dark	2.67929	31.6833	656.944	66.9823	0.08
	Dark	4.56259	56.6818	1417.04	114.065	0.04
	Dark	7.16404	62.2282	1252.86	179.101	0.0933333
	Dark	6.24615	62.6759	1194.34	156.154	0.0933333
	Dark	6.07887	69.7312	1266.72	151.972	0.106667
	Dark	4.14345	62.9544	1430.16	103.586	0.0533333
	Dark	6.46871	66.9272	1497.95	161.718	0.0666667
	Dark	6.36707	75.1839	1358.16	159.177	0.106667
	Dark	5.35974	72.6433	1816.09	133.994	0.08
	Dark	6.65649	82.2167	1897.96	166.412	0.0533333
	Dark	8.32528	106.101	2652.51	208.132	0.04
	Dark	4.3852	75.1321	1829.54	109.63	0.0533333
	Dark	8.57506	93.7223	2229.37	214.377	0.0666667
	Dark	4.75355	74.7569	1868.92	118.838	0.0666667
	Dark	3.7511	57.3674	1434.18	93.7773	0.0533333
	Dark	7.21637	67.7765	1400.99	180.409	0.08
	Dark	0.581105	11.2106	197.338	14.5276	0.04
	Dark	2.65958	39.6467	869.799	66.4895	0.0933333
	Dark	5.37316	75.0302	1875.75	134.329	0.04
	Dark	7.68359	87.6882	2085.36	192.09	0.0666667
	Dark	3.4437	45.59	1139.75	86.0927	0.04
	Dark	3.39305	65.2956	1632.39	84.8263	0.08
	Dark	6.76915	88.4929	1984.6	169.229	0.0533333
	Dark	7.83767	92.062	2301.55	195.942	0.04
	Dark	2.34029	37.7485	892.361	58.5073	0.0666667
	Dark	7.93243	74.6695	1599.53	198.31	0.0666667
	Dark	6.1424	78.0464	1693.96	153.56	0.0666667
	Dark	5.84619	59.5757	1301.96	146.155	0.08
	Dark	4.45798	45.8665	1005.43	111.449	0.0666667
	Dark	7.95089	91.2298	2186.43	198.772	0.0533333
	Dark	3.77229	50.5332	1142.66	94.3074	0.0533333
	Dark	6.10385	75.1015	1751.93	152.596	0.0533333
	Dark	4.86347	55.1016	1279.89	121.587	0.08
	Dark	4.14407	40.2249	756.883	103.602	0.08
	Dark	2.94133	48.8406	1146.73	73.533	0.0933333
	Dark	8.03134	76.0371	1900.93	200.783	0.0666667
	Dark	7.04857	102.081	2552.02	176.214	0.04
	Dark	7.45907	83.7358	1710.94	186.477	0.0933333
	Dark	6.37822	80.998	1948.09	159.455	0.0666667
	Dark	4.52698	53.908	1347.7	113.174	0.04
	Dark	4.17749	66.6401	1666	104.437	0.0533333
	Dark	5.47915	51.2135	997.91	136.979	0.106667
	Dark	5.793	65.4961	1240.3	144.825	0.0666667
	Dark	6.04121	63.9825	1599.56	151.03	0.04
	Dark	5.42215	76.7355	1918.39	135.554	0.04
	Dark	6.28263	65.1674	1568.82	157.066	0.0666667
	Dark	5.4416	67.9804	1699.51	136.04	0.0666667
	Dark	4.65847	50.1647	1151.35	116.462	0.08
	Dark	5.01204	69.9756	1582.2	125.301	0.0666667
	Dark	6.63979	91.6679	2127.3	165.995	0.0533333
	Dark	2.87093	35.0214	875.535	71.7733	0.0266667
	Dark	5.16224	74.6897	1709.48	129.056	0.0666667
	Dark	6.58392	76.8402	1921	164.598	0.04
	Dark	0.746977	10.4602	197.791	18.6744	0.08
	Dark	7.12981	105	2624.99	178.245	0.04
	Dark	5.07629	54.3613	1199.67	126.907	0.08
	Dark	3.37992	39.4131	985.324	84.4982	0.04
	Dark	2.20711	28.4038	710.093	55.1777	0.0266667
	Dark	5.22251	62.0081	1550.2	130.563	0.0533333
	Dark	6.77941	73.535	1705.82	169.485	0.08
	Dark	2.82795	33.6677	645.885	70.6987	0.08
	Dark	2.21771	33.9847	764.838	55.4428	0.0533333
	Dark	3.40618	36.8507	832.083	85.1547	0.0666667
	Dark	1.47588	20.2473	506.18	36.897	0.0133333
	Dark	7.22359	73.3214	1823.38	180.59	0.0533333
	Dark	1.30001	17.6418	278.698	32.5004	0.0933333
	Dark	5.02181	59.6072	1321.1	125.545	0.0533333
	Dark	0	0	0	0	0
	Dark	5.01154	79.309	1982.73	125.289	0.04
	Dark	0	0	0	0	0
	Dark	2.33672	42.8498	1071.24	58.4181	0.0533333
	Dark	5.85101	90.8222	2222.96	146.275	0.0533333
	Dark	4.38289	45.3545	1133.86	109.572	0.0533333
	Dark	0.907966	13.8861	320.983	22.6991	0.0533333
	Dark	6.22314	60.6689	1505.84	155.578	0.0533333
	Dark	3.08936	59.0241	1475.6	77.234	0.0266667
	Dark	5.1529	64.1042	1440.47	128.823	0.0666667
	Dark	2.18959	34.9789	807.153	54.7397	0.0666667
	Dark	4.4135	53.9466	1298.94	110.338	0.0666667
	Dark	3.02067	38.0146	950.367	75.5166	0.0666667
	Dark	3.58727	34.1241	853.104	89.6817	0.04
	Dark	5.07268	56.0186	1383.55	126.817	0.0666667
	Dark	5.77945	65.8179	1565.36	144.486	0.0533333
	Dark	3.36772	39.6251	866.945	84.1929	0.08
	Dark	1.5069	22.7905	569.76	37.6722	0.04
	Dark	2.6461	35.7146	848.383	66.1526	0.0666667
	Dark	1.67283	18.8992	324.818	41.8206	0.08
	Dark	3.50286	42.8106	860.534	87.5716	0.0666667
	Dark	3.72665	52.3017	1151.36	93.166	0.08
	Dark	5.05819	63.2377	1447.77	126.455	0.0533333
	Dark	5.11542	76.5057	1912.64	127.886	0.0533333
	Dark	1.70805	31.7069	792.673	42.7011	0.0266667
	Dark	5.83767	85.7735	2144.34	145.942	0.0533333
	Dark	5.59039	130.002	3250.04	139.76	0.04
6+7	Light	6.72364	85.1279	1922.57	168.091	0.08
	Light	5.55855	61.2306	630.738	138.964	0.04
	Light	1.68175	19.4564	342.269	42.0436	0.08
	Light	7.50189	88.8531	2221.33	187.547	0.0666667
	Light	5.8334	85.4474	2047.44	145.835	0.0666667
	Light	5.78247	63.6478	1426.01	144.562	0.08
	Light	3.43838	50.0312	1074.95	85.9596	0.0666667
	Light	6.48409	67.1598	1350.24	162.102	0.0933333
	Light	2.90088	35.2827	882.069	72.5222	0.0533333
	Light	0	0	0	0	0
	Light	2.30464	33.5616	773.634	57.616	0.0533333
	Light	5.20249	73.6265	1840.66	130.062	0.04
	Light	2.6262	37.1091	820.825	65.6552	0.0533333
	Light	6.77782	70.9227	1703.39	169.446	0.0533333
	Light	2.87008	37.3579	790.727	71.7519	0.0933333
	Light	4.23266	48.4124	1210.31	105.816	0.04
	Light	7.93616	103.183	2497.66	198.404	0.08
	Light	0.754463	14.7902	369.755	18.8616	0.0266667
	Light	6.75466	81.0123	1785.19	168.867	0.08
	Light	4.84833	62.5616	1271.72	121.208	0.106667
	Light	5.95205	75.8937	1260.01	148.801	0.106667
	Light	4.88892	46.1534	861.458	122.223	0.08
	Light	7.09323	95.3699	2353.84	177.331	0.08
	Light	7.45415	88.1054	2101.44	186.354	0.0666667
	Light	7.35435	81.5586	2038.96	183.859	0.04
	Light	1.09134	12.3838	289.781	27.2836	0.04
	Light	1.1394	17.2144	309.904	28.485	0.08
	Light	4.11433	62.6365	1519.15	102.858	0.0533333
	Light	4.52442	63.6251	1590.62	113.11	0.0666667
	Light	7.36858	92.4663	2095.02	184.214	0.0666667
	Light	5.82033	83.2348	2080.87	145.508	0.04
	Light	3.7635	41.782	919.769	94.0872	0.0666667
	Light	4.29843	70.9309	1773.27	107.46	0.0266667
	Light	9.17499	114.379	2859.48	229.375	0.04
	Light	3.44009	47.9665	1199.16	86.0022	0.0266667
	Light	8.92376	83.3804	2032.83	223.094	0.08
	Light	2.86702	40.3582	824.937	71.6754	0.08
	Light	8.42157	114.651	2866.27	210.539	0.04
	Light	9.56417	96.0925	2216.43	239.104	0.0666667
	Light	1.46646	12.7391	118.886	36.6615	0.106667
	Light	4.67193	51.6008	1207.4	116.798	0.0666667
	Light	5.76606	66.3302	1536.48	144.152	0.08
	Light	6.07106	82.8699	2071.75	151.777	0.0533333
	Light	4.54639	77.8183	1945.46	113.66	0.04
	Light	3.86255	47.0751	1122.85	96.5637	0.0666667
	Light	4.68218	59.7514	1387.29	117.054	0.0666667
	Light	0.985623	19.1345	478.363	24.6406	0.0133333
	Light	3.90575	50.7614	1269.04	97.6436	0.0533333
	Light	2.14757	31.1687	717.092	53.6892	0.08
	Light	5.21652	86.5029	2162.57	130.413	0.0666667
	Light	0	0	0	0	0
	Light	4.88547	63.602	1590.05	122.137	0.0266667
	Light	1.81459	26.2655	656.637	45.3647	0.0266667
	Light	1.12434	14.9859	168.255	28.1086	0.0533333
	Light	3.03236	43.0148	938.591	75.809	0.0533333
	Light	0.393211	7.20243	180.061	9.83027	0.0266667
	Light	7.83516	107.36	2492.68	195.879	0.0666667
	Light	3.92826	43.6248	955.679	98.2065	0.08
	Light	3.44552	49.4401	1236	86.138	0.0266667
	Light	4.28097	54.6954	1281.43	107.024	0.0533333
	Light	4.04763	65.3628	1634.07	101.191	0.0533333
	Light	3.36303	37.5427	938.567	84.0753	0.0266667
	Light	3.19026	30.3042	506.041	79.7565	0.0666667
	Light	1.58692	20.5603	486.294	39.6731	0.0533333
	Light	4.7558	66.7703	1627.01	118.895	0.04
	Light	4.57652	63.847	1495.94	114.413	0.0533333
	Light	6.48517	83.3391	2011.04	162.129	0.0666667
	Light	5.47276	82.7809	2069.52	136.819	0.08
	Light	5.48815	72.4797	1811.99	137.204	0.0533333
	Light	4.73089	65.1612	1629.03	118.272	0.0266667
	Light	5.8856	79.4562	1830.57	147.14	0.08
	Light	6.53576	81.1337	1849.18	163.394	0.0666667
	Light	6.42157	99.5928	2489.82	160.539	0.0533333
	Light	1.78591	17.3003	386.09	44.6477	0.0266667
	Light	8.09446	106.02	2567.2	202.361	0.0666667
	Light	3.89736	56.0571	1212.15	97.434	0.08
	Light	0.967821	12.1737	261.419	24.1955	0.04
	Light	1.3658	10.7232	151.949	34.145	0.0266667
	Light	0.367607	4.1763	104.407	9.19017	0.0133333
	Light	2.30131	31.1813	779.53	57.5327	0.0133333
	Light	0	0	0	0	0
	Light	6.0002	72.6383	1815.97	150.005	0.04
	Light	6.91595	74.4172	1416.45	172.899	0.0933333
	Light	6.7436	84.2628	2075.4	168.59	0.0533333
	Light	6.22788	70.2219	1755.26	155.697	0.0666667
	Light	6.89441	74.5818	1591.58	172.36	0.0666667
	Light	6.60405	79.2614	1949.65	165.101	0.0533333
	Light	6.21526	94.6245	2365.61	155.381	0.0533333
	Light	5.79149	53.5385	1338.46	144.787	0.0266667
	Light	10.4524	110.11	2458.21	261.309	0.08
	Light	7.20089	81.7557	1745.91	180.022	0.0933333
	Light	7.80649	82.7488	2022.16	195.162	0.0933333
	Light	5.18008	58.6798	1353.48	129.502	0.08
	Light	3.81878	47.3641	1164.33	95.4693	0.0666667
	Light	2.80301	28.8529	588.303	70.0753	0.0266667
	Light	7.29333	86.8079	2066.58	182.333	0.0533333
	Light	7.61022	83.6904	2045.82	190.255	0.0666667
	Light	8.87475	88.3502	2208.75	221.869	0.04
	Light	8.20325	86.042	1876.65	205.082	0.0533333
	Light	3.15282	45.8523	967.022	78.8207	0.04
	Light	6.92832	71.0032	1686.27	173.208	0.0533333
	Light	6.16531	64.7789	1481.36	154.133	0.0666667
	Light	4.90335	81.1522	2028.8	122.584	0.0533333
	Light	6.73128	82.8997	1987.73	168.282	0.0666667
	Light	6.75527	90.3269	2258.17	168.882	0.04
	Light	4.32859	54.3312	1358.28	108.215	0.0533333
	Light	3.25217	55.8519	1294.4	81.3044	0.08
	Light	7.43405	101.481	2226.6	185.851	0.08
	Light	3.95399	53.2583	1236.39	98.8498	0.106667
	Light	4.80451	77.2808	1932.02	120.113	0.0666667
	Light	4.9778	65.4269	1482.8	124.445	0.0533333
	Light	5.21284	63.6203	1342.49	130.321	0.08
	Light	6.01103	93.3276	2333.19	150.276	0.0533333
	Light	7.31566	75.2802	1848.44	182.892	0.0533333
	Light	4.75269	60.6349	1155.53	118.817	0.04
	Light	6.06641	76.7717	1642.4	151.66	0.0666667
	Light	6.11188	71.7388	1713.13	152.797	0.08
	Light	7.07529	82.0069	2050.17	176.882	0.08
	Light	2.78622	41.9049	1047.62	69.6557	0.04
	Light	5.68053	71.5104	1731.4	142.013	0.0666667
	Light	3.21838	47.0653	1176.63	80.4597	0.0266667
	Light	2.01549	27.8937	609.675	50.3873	0.08
	Light	12.956	110.612	2133.53	323.901	0.12
	Light	6.11637	90.2483	2256.21	152.909	0.04
	Light	5.30337	72.5954	1803.4	132.584	0.08
	Light	10.0656	100.901	2327.87	251.64	0.106667
	Light	6.69125	83.847	2096.17	167.281	0.04
	Light	9.36838	119.399	2670.27	234.21	0.0533333
	Light	2.96472	39.518	535.929	74.1179	0.0533333
	Light	7.56441	83.1831	1853.07	189.11	0.08
	Light	6.95287	65.6838	1408.5	173.822	0.08
	Light	1.63275	22.5888	455.75	40.8187	0.0266667
	Light	7.29465	98.0644	2451.61	182.366	0.0533333
	Light	3.52189	53.7352	1343.38	88.0471	0.04
	Light	7.56227	88.9046	2142.85	189.057	0.0666667
	Light	2.18554	28.4838	359.097	54.6383	0.0266667
	Light	2.93895	44.5645	1114.11	73.4733	0.0266667
	Light	5.41074	63.0729	1495.93	135.269	0.0666667
	Light	6.94194	61.3322	1378.94	173.549	0.0666667
	Light	3.70132	47.6691	1163.99	92.5333	0.04
	Light	7.58097	83.0538	1978.14	189.524	0.0933333
	Light	4.68404	59.4138	1421	117.101	0.0666667
	Light	3.30038	38.5257	963.143	82.5094	0.0266667
	Light	3.81135	46.1261	1153.15	95.2837	0.0666667
	Light	5.97106	66.2072	1655.18	149.276	0.04
	Light	5.163	73.2974	1727.75	129.075	0.0533333
	Light	6.6127	76.4846	1773.39	165.318	0.0533333
	Light	4.42472	56.3602	1212.76	110.618	0.04
	Light	2.84959	40.4467	1011.16	71.2397	0.0133333
	Light	2.98404	34.0245	769	74.6012	0.0666667
	Light	2.16204	29.2069	730.174	54.0511	0.04
	Light	2.95658	36.5639	900.26	73.9144	0.04
	Light	6.04335	74.9646	1874.12	151.084	0.04
	Light	2.15326	20.0165	489.535	53.8316	0.04
	Light	6.04788	84.5297	2041.85	151.197	0.0533333
	Light	6.02129	75.9434	1898.58	150.532	0.04
	Light	5.89041	70.3823	1713.68	147.26	0.0666667
	Light	4.85823	60.4707	1511.77	121.456	0.04
	Light	4.85331	62.7907	1569.77	121.333	0.0533333
	Light	6.80057	84.2396	2062.4	170.015	0.0533333
	Light	5.72324	68.1135	1586	143.081	0.0533333
	Light	1.6021	29.4546	736.365	40.0525	0.0533333
	Light	2.6862	40.2288	979.482	67.1551	0.04
	Light	5.31384	65.7506	1542.38	132.846	0.0666667
	Light	4.13172	59.8895	1497.24	103.293	0.0533333
	Light	5.69859	64.1102	1602.76	142.465	0.0533333
	Light	6.99904	87.7764	2002.76	174.976	0.08
	Light	7.06201	88.0648	2201.62	176.551	0.04
	Light	8.95839	100.308	1873.79	223.959	0.0666667
	Light	3.24789	40.1835	986.061	81.1971	0.04
	Light	4.31568	93.9435	2348.59	107.892	0.0533333
	Light	4.66835	66.0706	1594.12	116.709	0.08

## Sheet: S2 Fig-free swim
Group		Condition	Total distance (mm)	Maximum velocity (mm/s)	Maximum acceleration (mm/s2)	Maximum deceleration (mm/s2)	Accelerating frequency	Time accelerating (s)	Moving frequency	Time moving (s)
5	Dark-Light	Dark	346.868	85.2088	1630.96	1239.69	582	26.92	543	34.6
	Dark-Light	Dark	324.913	26.5743	418.797	440.637	926	40.52	891	47.28
	Dark-Light	Dark	54.5109	26.7628	578.768	578.768	187	8	186	8.6
	Dark-Light	Dark	248.774	73.4074	1371.06	1260.33	365	17.52	316	24.32
	Dark-Light	Dark	103.72	23.2525	488.65	540.589	313	13.84	306	15.88
	Dark-Light	Dark	312.955	38.3584	820.296	502.505	604	27.68	567	35
	Dark-Light	Dark	92.9256	43.6862	782.001	623.681	189	8.6	178	10.96
	Dark-Light	Dark	302.961	135.43	3052.14	2040.09	528	24.6	497	30.76
	Dark-Light	Dark	116.393	68.5703	1477.68	1249.59	162	7.96	148	10.72
	Dark-Light	Dark	1020.59	108.54	2299.86	1378.45	1081	60.2	1007	85.6
	Dark-Light	Dark	140.86	107.598	1799.67	1849.62	295	14.32	275	17.32
	Dark-Light	Dark	153.486	41.2423	729.813	830.593	347	16.04	325	19.84
	Dark-Light	Dark	349.573	67.562	1266.85	1191.77	647	29.84	563	39.24
	Dark-Light	Dark	74.4002	126.061	1937.3	1649.2	149	6.6	134	8.24
	Dark-Light	Dark	93.6275	98.3348	1631.58	1550.82	128	6.2	119	8.12
	Dark-Light	Dark	192.34	48.8217	959.191	801.437	417	18.88	388	23.64
	Dark-Light	Dark	174.486	89.8973	1930.09	1592.27	381	17.32	363	21.12
	Dark-Light	Dark	84.7805	63.4143	939.772	1115.71	207	9.48	192	11.24
	Dark-Light	Dark	335.494	132.6	2088.85	2477.7	433	22.04	398	29.12
	Dark-Light	Dark	187.511	86.1448	1343.94	1049.14	490	21.48	480	25.28
	Dark-Light	Dark	191.856	34.2738	622.987	497.913	390	18.04	363	22.48
	Dark-Light	Dark	73.0127	97.2954	2135.98	1095.8	230	9.92	226	10.8
	Dark-Light	Dark	240.448	39.9313	796.036	546.53	572	25.48	530	30.96
	Dark-Light	Dark	197.292	80.3729	2009.32	927.735	402	18.4	369	23.08
	Dark-Light	Dark	94.2091	30.5415	523.271	427.223	245	11.12	239	12.8
	Dark-Light	Dark	210.774	60.0342	1233.22	918.845	469	21.56	442	26.52
	Dark-Light	Dark	116.63	138.912	3027.26	2841.63	252	11.32	241	13.68
	Dark-Light	Dark	221.594	72.6473	1629.62	912.219	414	18.76	384	23.16
	Dark-Light	Dark	186.569	115.073	1776.2	2019.71	403	18.36	378	21.6
	Dark-Light	Dark	173.957	23.0171	457.443	443.805	443	19.68	422	23.84
	Dark-Light	Dark	155.361	61.1667	937.348	1072.86	325	14.64	307	18.08
	Dark-Light	Dark	342.73	103.783	1535.17	2074.49	412	20.04	352	28.8
	Dark-Light	Dark	314.21	155.438	2947.13	3469.33*	543	25.76	525	32.52
	Dark-Light	Dark	123.484	100.98	2524.51	1114.49	371	16.08	362	17.96
	Dark-Light	Dark	156.472	60.8962	873.245	875.223	387	17.4	372	20.56
	Dark-Light	Dark	641.831	46.2591	1119.44	1156.48	1164	56.04	1031	73.36
	Dark-Light	Dark	119.178	65.7941	1190.76	702.614	323	14.12	318	16.04
	Dark-Light	Dark	214.625	105.296	1372.27	2040.87	458	21.08	428	25.76
	Dark-Light	Dark	198.874	91.691	1685.8	1669.3	361	16.8	344	20.76
	Dark-Light	Dark	75.2355	66.5866	1356.29	619.051	170	7.68	158	9.6
	Dark-Light	Dark	166.513	27.0648	562.651	532.973	341	15.84	312	20.12
	Dark-Light	Dark	94.9043	23.3105	422.456	433.018	300	12.96	296	14.32
	Dark-Light	Dark	281.248	37.8925	645.467	583.182	517	23.84	466	30.28
	Dark-Light	Dark	94.8518	25.514	559.751	310.785	264	11.44	255	13.44
	Dark-Light	Dark	143.689	35.857	671.8	493.219	279	12.92	252	16.24
	Dark-Light	Dark	256.595	87.401	1866.08	951.188	354	18.2	332	24.64
	Dark-Light	Dark	286.607	60.3145	1507.86	1339.28	677	31.56	650	37.36
	Dark-Light	Dark	628.094	81.7284	1347.12	1074.58	930	44.88	881	58.36
	Dark-Light	Dark	250.446	114.497	1568.13	1305.69	306	15.36	286	21.24
	Dark-Light	Dark	1033.45*	112.949	2570.93	2481.96	1124	59.32	1077	86.16
	Dark-Light	Dark	53.4348	69.6889	1435.71	835.522	163	7.04	161	7.68
	Dark-Light	Dark	262.594	128.738	3218.45	1934.44	556	25.24	540	30.24
	Dark-Light	Dark	119.049	26.9093	492.506	432.551	326	14.68	314	16.68
	Dark-Light	Dark	44.6282	39.8491	996.227	481.635	149	6.28	148	6.84
	Dark-Light	Dark	232.635	35.2488	881.22	424.066	509	23.2	480	28.8
	Dark-Light	Dark	257.907	30.9074	525.73	512.824	561	25.96	533	30.92
	Dark-Light	Dark	149.543	49.7416	866.41	1144.3	352	16	338	18.68
	Dark-Light	Dark	641.937	109.726	2743.14	1433.96	813	41.56	742	58.44
	Dark-Light	Dark	189.205	16.0852	349.6	349.6	698	29.08	697	31.2
	Dark-Light	Dark	60.1646	13.0628	326.57	311.439	220	9.56	219	10.2
	Dark-Light	Dark	55.395	13.8263	293.87	345.658	205	8.72	200	9.32
	Dark-Light	Dark	92.385	60.4194	1510.49	680.291	268	11.76	261	13.2
	Dark-Light	Dark	136.791	44.4883	1110.03	468.742	332	14.84	320	17.6
	Dark-Light	Dark	68.8763	42.2806	455.502	657.092	167	7.36	165	8.64
	Dark-Light	Dark	603.511	89.1258	1957.56	1736.35	830	41.88	779	55.36
	Dark-Light	Dark	77.4792	30.3224	474.969	330.401	283	12.28	283	12.96
	Dark-Light	Dark	279.743	72.2981	1550.5	1007.05	485	23.28	451	29.44
	Dark-Light	Dark	271.287	82.678	1123.83	1047.87	502	23.56	472	30.24
	Dark-Light	Dark	160.872	28.9112	412.158	319.446	452	20.12	430	23.08
	Dark-Light	Dark	126.332	57.8783	1199.98	683.905	373	16.12	368	18.52
	Dark-Light	Dark	965.579	46.7313	1096.49	660.211	1042	56.84	982	81.44
	Dark-Light	Dark	70.9485	19.9264	429.709	429.709	227	9.52	218	10.76
	Dark-Light	Dark	141.422	51.5113	456.181	459.834	386	17.16	369	19.32
	Dark-Light	Dark	603.282	75.5555	1158.66	1062.62	873	43.96	817	58.8
	Dark-Light	Dark	271.921	60.5021	1051.39	806.529	600	27.56	571	32.72
	Dark-Light	Dark	359.958	69.8495	1538.66	1556.63	904	41.68	876	48.6
	Dark-Light	Dark	813.125	83.9154	1477.06	1854.25	975	50.6	898	69.84
6	Dark-Light	Light	490.684	150.538	3113.49	3763.44	723	34.48	679	44.44
	Dark-Light	Light	2147.09	173.019	2839.79	3071.36	2224	116.32	2030	169
	Dark-Light	Light	507.115	152.191	3663.02	2969.62	863	41.88	830	53.52
	Dark-Light	Light	2091.32	108.941	2231.74	1921.79	2010	106.08	1867	164.56
	Dark-Light	Light	1081.98	143.918	3329.04	2801.3	1245	63.2	1130	90.64
	Dark-Light	Light	1630.15	99.3561	1597.14	1986.96	1767	92.08	1652	134.92
	Dark-Light	Light	1525.3	136.582	3414.56	2105.84	1804	91	1701	128.08
	Dark-Light	Light	503.493	40.9582	985.182	965.744	816	39.28	742	52.72
	Dark-Light	Light	485.567	146.838	2306.65	2369.32	785	38.32	756	49.6
	Dark-Light	Light	1428.92	119.322	1864.91	1891.15	1548	83.76	1463	118.84
	Dark-Light	Light	1039.27	166.17	3968.14	3207.23	1322	67.56	1267	91.76
	Dark-Light	Light	1218.81	160.951	3333	2720.8	1162	60.32	958	91.16
	Dark-Light	Light	1810.81	116.443	2058.92	2141.57	1784	93.6	1688	139.4
	Dark-Light	Light	1357.4	108.472	1530.75	1810.41	1445	74.72	1207	108.76
	Dark-Light	Light	1455.18	177.186	2882.57	2675.44	1604	83.8	1554	118.6
	Dark-Light	Light	1397.85	191.54	4151.78	3409.91	1340	71.4	1247	109.08
	Dark-Light	Light	970.987	149.447	3173.62	1738.41	1142	58.16	1090	79.8
	Dark-Light	Light	564.007	180.984	3109.32	2804.92	876	43.64	848	56.28
	Dark-Light	Light	882.26	92.4906	1935.7	1241.84	1082	55.48	1003	79.44
	Dark-Light	Light	1808.08	161.585	3481.25	1946.72	1601	85.16	1501	130.08
	Dark-Light	Light	777.049	157.722	3943.06	2784.51	839	42.36	771	59.72
	Dark-Light	Light	816.597	166.613	3872.07	2588.67	1153	56.96	1099	76.84
	Dark-Light	Light	970.634	283.335	6315.19	7083.38	1077	53.68	1019	70.6
	Dark-Light	Light	454.649	142.747	2877.03	2967.25	756	36.04	730	45.52
	Dark-Light	Light	229.858	33.1098	601.024	638.077	454	22.32	430	28.68
	Dark-Light	Light	1678.41	234.548	5135.37	5405.31	1703	87.32	1538	128.16
	Dark-Light	Light	707.219	138.836	2447.29	2666.36	1036	50.2	984	67.04
	Dark-Light	Light	823.478	187.292	4441.73	2913.31	753	38.92	698	55.2
	Dark-Light	Light	833.677	111.189	2350.23	1997.82	1296	63.56	1211	83.68
	Dark-Light	Light	1142.12	116.057	2429.69	2472.1	1357	71.32	1255	102.56
	Dark-Light	Light	499.896	64.5058	1319.13	1042.6	647	33.64	614	47.72
	Dark-Light	Light	931.481	112.404	2104.72	1717.66	1072	54.6	966	78.72
	Dark-Light	Light	610.729	105.204	2209.88	1517.41	847	43.36	809	57
	Dark-Light	Light	1249.76	155.506	2611.25	1942.8	1306	68.08	1228	97.36
	Dark-Light	Light	932.777	106.397	2126.29	2149.34	1372	67.72	1317	89.88
	Dark-Light	Light	1460.66	132.472	3311.81	2562.6	1591	81.4	1469	115.72
	Dark-Light	Light	736.729	45.1482	1014.8	767.042	1040	50.76	993	69.44
	Dark-Light	Light	682.6	82.7359	1865.34	1372.3	1056	51.36	1008	66.8
	Dark-Light	Light	643.202	241.034	5803.69	5729.32	705	34.44	657	46.8
	Dark-Light	Light	1337.17	110.373	2082.77	1881.94	1694	86.12	1576	119.44
	Dark-Light	Light	1236.98	184.317	2844.38	2271.99	1456	74.44	1375	104.84
	Dark-Light	Light	1631.89	157.631	3940.79	2913.22	1795	92.48	1639	133
	Dark-Light	Light	1524.01	119.055	2478.4	2397.59	1845	93.64	1757	130.32
	Dark-Light	Light	1621.94	131.665	2982.33	2524.06	1741	87.44	1658	123.76
	Dark-Light	Light	1233.98	159.537	3545.44	2629.12	1219	63.24	1158	93.44
	Dark-Light	Light	597.462	101.499	2043.49	1556.66	598	31.96	557	45.48
	Dark-Light	Light	1457.58	140.106	3502.65	3102.57	1739	90.08	1622	124.36
	Dark-Light	Light	663.188	125.986	2866.96	1841.63	983	47.8	937	61.92
	Dark-Light	Light	1351.68	170.401	4260.03	3698.64	1503	76.04	1412	108.08
	Dark-Light	Light	1660.19	133.56	2943.14	2698.69	1845	95.92	1775	136.2
	Dark-Light	Light	1285.18	156.684	3664.3	2896.1	1399	70.04	1342	97.84
	Dark-Light	Light	1191.99	119.559	2349.35	2649.29	1477	77.2	1406	108.04
	Dark-Light	Light	1131.75	157.998	3949.95	2938.08	1194	61.8	1148	86.36
	Dark-Light	Light	767.463	128.415	2857.46	2254.52	1217	60.04	1168	77.16
	Dark-Light	Light	2448.92	166.869	3426.8	3948.26	2177	114.76	2027	175
	Dark-Light	Light	735.404	185.004	4280.97	3450.88	1094	53.4	1052	70
	Dark-Light	Light	1387.2	129.144	2160.47	2801.93	1531	78.52	1460	110.48
	Dark-Light	Light	849.985	77.2403	1896.77	1281.84	1030	51.24	934	74.48
	Dark-Light	Light	1836.86	122.786	2570.38	2443.45	1851	100.6	1675	145.48
	Dark-Light	Light	1938.11	119.853	2376.75	1982.13	2021	107.64	1881	152.56
	Dark-Light	Light	1710.76	250.792	5508.26	6269.8	1832	97.6	1674	136.68
	Dark-Light	Light	1587.67	137.155	2494.21	2395.43	1781	90.92	1673	129.16
	Dark-Light	Light	990.649	284.451	4518.36	7111.26*	1142	57.4	1066	78.44
	Dark-Light	Light	1427.56	120.89	2492.17	2350.68	1261	64.68	1192	96.44
	Dark-Light	Light	1788.21	138.735	3242.03	2155.5	1901	98.4	1757	140.88
	Dark-Light	Light	75.414	32.7447	629.946	510.278	276	11.4	271	12.2
	Dark-Light	Light	600.499	145.964	3519.27	2795.96	845	40.6	806	51.76
	Dark-Light	Light	811.287	307.183	7233.22*	6152.68	975	48.16	900	66.8
	Dark-Light	Light	1535.55	193.695	4211.84	4364.41	1739	89.96	1637	128.76
	Dark-Light	Light	497.518	70.2769	1756.92	1341.2	896	42.64	856	54.92
	Dark-Light	Light	2380.94	103.134	2412.58	2068.8	2127	122	1903	183.48
	Dark-Light	Light	1041.79	143.272	3194.38	2089.06	1369	70.4	1288	97
	Dark-Light	Light	48.9269	9.13788	228.447	228.447	195	8.12	195	8.44
	Dark-Light	Light	313.525	84.7546	1763.27	1532.74	496	24.12	470	30.72
	Dark-Light	Light	2060.8	99.5526	2005.72	1837.43	1825	97.72	1522	153
	Dark-Light	Light	2576.62	169.062	2565.71	3356.54	2128	113.92	1979	171.84
	Dark-Light	Light	2066.84	106.498	2189.56	1757.18	2181	116.36	2008	167.12
7	Light-Dark	Light	707.396	96.2668	2030.87	1352.32	866	45.92	815	65
	Light-Dark	Light	455.251	179.019	2618.91	2527.88	569	27.84	538	38.04
	Light-Dark	Light	453.44	174.647	3847.09	3221.25	541	26.64	522	34.44
	Light-Dark	Light	318.372	202.213	4734.52	2961.19	578	26.16	546	32.52
	Light-Dark	Light	1230.7	196.502	4494.8	3191.5	1426	70.88	1364	95.76
	Light-Dark	Light	1052.12	72.406	1337.95	846.993	1869	89.36	1769	116.12
	Light-Dark	Light	850.061	111.665	2427.88	2217.64	1447	67.88	1393	88.16
	Light-Dark	Light	762.772	177.771	3611.42	3142.55	721	37.44	686	54.24
	Light-Dark	Light	543.262	65.2852	1324.11	857.174	1049	49.76	1011	62.68
	Light-Dark	Light	645.916	152.669	3634.36	2786.62	938	46.96	880	62.68
	Light-Dark	Light	597.083	176.429	3646.63	2423.35	806	40.44	773	55.28
	Light-Dark	Light	328.492	114.083	2852.07	1831.63	650	29.92	624	36.16
	Light-Dark	Light	431.073	82.6402	1624.15	1517.94	776	36.8	746	46.52
	Light-Dark	Light	1209.31	181.741	3624.69	3196.8	1235	61.88	1178	88.04
	Light-Dark	Light	1317.06	198.636	3360.13	2647.59	1366	69.48	1219	99.04
	Light-Dark	Light	439.103	75.3112	1501.09	1093.97	931	43.56	891	53.32
	Light-Dark	Light	665.758	176.818	2807.08	1881.4	732	36.56	666	52.68
	Light-Dark	Light	402.858	147.858	3491.55	2334.9	795	36.64	771	44.16
	Light-Dark	Light	349.721	77.3207	1933.02	1295.25	764	35.48	726	43.36
	Light-Dark	Light	479.899	89.2064	1801.42	1648.24	825	40.04	776	51.2
	Light-Dark	Light	666.975	103.882	2355.91	2109.26	1107	53.48	1055	68.2
	Light-Dark	Light	362.747	163.934	2761.75	2778.59	565	25.92	538	32.04
	Light-Dark	Light	722.875	139.008	3475.2	1695.57	1120	54.12	1087	69.88
	Light-Dark	Light	356.599	89.9054	1770.98	1878.8	625	29.32	594	37.76
	Light-Dark	Light	39.2513	12.6872	317.18	276.114	154	6.32	153	6.76
	Light-Dark	Light	273.613	52.1516	1177.92	732.089	611	29.28	590	35.56
	Light-Dark	Light	888.036	96.3994	2197.94	1571.19	1295	65.52	1232	87.72
	Light-Dark	Light	295.673	210.229	4823.52	1614.7	657	29.08	631	34.12
	Light-Dark	Light	718.091	91.2832	1857.62	1463.57	1299	63.36	1233	80.64
	Light-Dark	Light	1395.28	238.773	5773.85	5837.05	1626	84.84	1407	124.04
	Light-Dark	Light	732.266	125.281	2131.32	1607.73	1070	52	1022	67.8
	Light-Dark	Light	237.897	170.238	4255.94	3193.3	309	13.68	292	16.76
	Light-Dark	Light	467.749	178.595	3510.28	2610.51	679	32.68	651	41.6
	Light-Dark	Light	877.913	126.724	3168.09	2066.73	1150	58.36	1086	80.72
	Light-Dark	Light	842.04	173.356	4333.91	2320.76	1073	53.28	1022	73.12
	Light-Dark	Light	140.674	17.9557	448.892	448.892	533	22.12	530	23.48
	Light-Dark	Light	597.086	64.7251	1618.13	845.909	1231	57.92	1194	69.96
	Light-Dark	Light	100.273	17.4429	436.073	373.901	320	13.6	312	15.44
	Light-Dark	Light	764.361	184.349	3392.96	3049.9	1529	69.88	1476	86.28
	Light-Dark	Light	1801.99	192.303	4331.21	2448.37	1974	105.44	1783	149.32
	Light-Dark	Light	1346.77	118.197	2535.16	2284.24	1667	82.92	1553	115.96
	Light-Dark	Light	250.814	172.549	3492.3	4106.47	434	20.36	428	24.28
	Light-Dark	Light	1577.33	263.242	6581.05	6506.24*	1700	86.36	1599	121.24
	Light-Dark	Light	920.739	162.732	3066.31	2423.98	1257	63.36	1176	87.32
	Light-Dark	Light	121.343	106.263	1628.48	1489.2	358	15.24	356	16.96
	Light-Dark	Light	626.013	81.0318	1913.82	1400.44	1095	51.16	1052	65.44
	Light-Dark	Light	429.02	87.0006	1957.88	1430.46	595	31.44	530	43.28
	Light-Dark	Light	91.6145	20.131	503.276	298.793	278	12.48	273	14.12
	Light-Dark	Light	1394.86	127.765	3194.13	2766.57	1604	82	1515	116.96
	Light-Dark	Light	207.491	88.596	1962.63	1367.95	443	19.12	429	22
	Light-Dark	Light	530.656	135.416	3385.39	1941.45	737	35.8	707	48.64
	Light-Dark	Light	988.33	144.472	2938.12	3163.95	1118	56.64	1064	78.6
	Light-Dark	Light	339.403	164.468	4111.69	2570.12	407	18.88	399	25.56
	Light-Dark	Light	489.336	61.8766	1140.72	1370.06	1178	53.88	1142	63.6
	Light-Dark	Light	299.505	132.1	3199.49	2267.78	636	28.68	615	34.52
	Light-Dark	Light	977.571	147.04	3105.98	2485.03	1224	61.24	1158	84.24
	Light-Dark	Light	89.0676	25.6279	407.445	419.054	305	13.56	304	14.72
	Light-Dark	Light	466.842	136.066	2498.26	2936.25	1083	48.76	1060	57.16
	Light-Dark	Light	1030.88	132.556	2623.91	1857.05	1365	67.68	1225	92.16
	Light-Dark	Light	834.038	184.627	3360.2	3288.55	852	43.2	781	63.08
	Light-Dark	Light	659.963	74.6248	932.071	1679.83	1093	52.84	1037	69.76
	Light-Dark	Light	25.3929	8.03683	200.921	200.921	102	4.24	101	4.44
	Light-Dark	Light	111.114	91.9995	1896.6	672.26	335	14	327	16.4
	Light-Dark	Light	103.969	178.772	4026.95	3189.31	219	9.68	213	11.32
	Light-Dark	Light	1146.22	90.233	1887	1932.44	1540	76.6	1430	104.04
	Light-Dark	Light	336.737	90.9098	1555.26	1954.6	612	28.28	603	34.84
	Light-Dark	Light	695.474	94.1025	2352.56	1167.21	1033	50.36	961	67.04
	Light-Dark	Light	356.047	39.0117	975.291	841.102	703	32.6	685	40.08
	Light-Dark	Light	160.012	147.293	1784.69	1591.83	357	16.88	353	19.28
	Light-Dark	Light	1031.03	93.1364	2188.98	1697.83	1687	83.64	1601	107.8
	Light-Dark	Light	405.877	97.4376	1885.26	2262.42	916	42.12	894	49.96
	Light-Dark	Light	751.223	67.6464	1297.13	1432.13	1501	71.48	1446	89.36
	Light-Dark	Light	250.946	129.851	3246.28	1732.03	512	23	500	27.84
	Light-Dark	Light	1088.19	135.549	2067.26	2268.99	1600	79.16	1492	107.2
	Light-Dark	Light	997.68	108.413	2034.66	2064.21	1145	59.4	1096	83.04
	Light-Dark	Light	399.641	142.211	3555.26	1723.85	759	35	736	44.56
	Light-Dark	Light	821.349	82.8088	1722.41	1458.4	1422	69.08	1379	87.96
	Light-Dark	Light	745.544	114.197	1773.12	2194.69	799	42.96	746	61.32
	Light-Dark	Light	447.005	107.059	2033.71	1787.78	1113	49	1075	57.68
	Light-Dark	Light	479.596	97.4164	1989.4	1414.36	786	37.08	736	48.6
	Light-Dark	Light	873.199	126.369	3159.22	2516.11	1430	70.16	1362	88.76
	Light-Dark	Light	602.004	34.2791	783.129	655.606	1294	59.72	1230	72.52
	Light-Dark	Light	758.083	89.3343	2079.16	1741.04	974	48.28	910	67.64
	Light-Dark	Light	170.748	189.601	2594.03	2215.27	292	13.32	284	15.44
	Light-Dark	Light	267.232	39.6028	976.625	808.899	631	29.72	617	35.04
	Light-Dark	Light	393.451	115.794	2328.91	2182.24	523	25.36	493	33.68
8	Light-Dark	Dark	196.01	90.6047	1770.39	1307.85	378	18	332	22.56
	Light-Dark	Dark	265.557	19.7914	494.784	408.627	532	25.76	518	31.2
	Light-Dark	Dark	169.97	22.3667	494.732	494.732	448	21	440	25.4
	Light-Dark	Dark	304.871	75.1801	934.11	869.705	477	22.8	408	31.72
	Light-Dark	Dark	32.1889	8.3154	194.634	207.885	129	5.32	129	5.6
	Light-Dark	Dark	471.481*	108.786	1699.5	2170.3	750	37.68	629	51.72
	Light-Dark	Dark	56.4582	10.4322	260.805	260.805	227	9.56	227	9.96
	Light-Dark	Dark	14.7223	7.03433	175.858	175.858	68	2.72	68	2.76
	Light-Dark	Dark	14.3059	8.247	206.175	158.412	63	2.56	63	2.64
	Light-Dark	Dark	252.347	65.8192	1459.96	1372.96	449	21.2	403	28.32
	Light-Dark	Dark	94.4772	35.2031	729.58	393.517	247	10.8	232	13.24
	Light-Dark	Dark	184.492	82.4161	1766.22	1205.31	504	22.88	490	26.76
	Light-Dark	Dark	80.1018	18.6506	353.486	466.265	292	12.2	287	13.16
	Light-Dark	Dark	95.4766	28.5795	714.488	497.716	299	12.6	282	14.6
	Light-Dark	Dark	94.8604	9.43725	235.931	235.931	372	15.12	372	16.36
	Light-Dark	Dark	120.695	97.2462	1818.35	1413.12	262	11.6	251	13.6
	Light-Dark	Dark	58.6246	153.405*	3643.7*	2735.85*	133	5.64	121	6.96
	Light-Dark	Dark	121.694	17.7042	315.121	305.701	400	17.24	393	19.32
	Light-Dark	Dark	73.9099	20.0483	334.436	348.504	284	11.84	280	12.44
	Light-Dark	Dark	110.825	25.5796	474.272	437.676	340	14.6	333	16.52
	Light-Dark	Dark	134.682	29.3114	646.349	637.279	347	15.48	337	18
	Light-Dark	Dark	144.912	33.5092	837.73	699.839	509	21.8	506	23.44
	Light-Dark	Dark	20.6248	58.4508	1461.27	1107.66	73	3.04	73	3.2
	Light-Dark	Dark	90.0279	13.0206	325.514	325.514	318	13.88	316	15.12
	Light-Dark	Dark	118.298	39.9086	602.252	706.478	322	14.76	309	17.12
	Light-Dark	Dark	139.617	56.5886	1253.83	1176.7	394	17.32	385	19.88
	Light-Dark	Dark	153.974	33.1105	468.682	459.984	475	20.68	460	23.2
	Light-Dark	Dark	115.468	93.9717	2138.18	1314.26	364	15.76	362	17.04
	Light-Dark	Dark	244.617	22.3789	559.473	559.473	699	31.08	682	35.6
	Light-Dark	Dark	2.5754	6.14085	153.521	153.521	12	0.48	12	0.48
	Light-Dark	Dark	113.817	13.585	339.625	339.625	431	18.04	430	19.28
	Light-Dark	Dark	167.831	86.1771	1860.84	1308.6	315	14.72	284	18.8
	Light-Dark	Dark	189.613	37.4672	846.312	881.41	435	19.88	399	24.6
	Light-Dark	Dark	106.418	80.2813	1512.79	1249.88	285	12.64	271	14.32
	Light-Dark	Dark	24.7962	23.5214	315.615	315.615	80	3.52	78	3.72
	Light-Dark	Dark	138.271	18.4911	372.922	372.922	395	17.6	378	21.08
	Light-Dark	Dark	33.8305	22.999	574.974	446.593	86	3.64	82	4.44
	Light-Dark	Dark	68.0113	20.3325	352.298	508.313	258	10.96	257	11.8
	Light-Dark	Dark	145.303	52.3573	966.755	684.154	415	18.36	402	20.36
	Light-Dark	Dark	129.343	43.9844	1099.61	1099.61	367	15.84	361	17.72
	Light-Dark	Dark	31.1443	52.19	1304.75	607.926	67	3	67	3.44
	Light-Dark	Dark	169.924	24.177	604.425	455.792	551	23.12	534	26.04
	Light-Dark	Dark	23.4592	27.1697	679.243	447.745	64	2.68	64	3.12
	Light-Dark	Dark	172.09	90.2536	1360.68	928.375	421	18.84	405	22.04
	Light-Dark	Dark	192.013	43.8758	1096.9	1080.06	533	25.2	523	29.64
	Light-Dark	Dark	79.8087	80.17	1864.52	1226.1	225	9.88	222	11.12
	Light-Dark	Dark	77.4163	33.7856	801.514	473.99	201	8.96	197	10.52
	Light-Dark	Dark	72.9812	17.7695	328.837	444.236	218	10.08	215	11.52
	Light-Dark	Dark	203.949	20.8737	498.647	521.843	434	20.16	392	25.04
	Light-Dark	Dark	71.9996	13.2775	254.227	262.569	207	9.88	202	11.48
	Light-Dark	Dark	55.7888	23.5998	589.994	350.201	197	8.32	196	9.04
	Light-Dark	Dark	71.1615	11.0839	277.099	277.099	272	11.2	270	12.08
	Light-Dark	Dark	60.708	23.0925	460.781	448.15	126	5.88	113	7.52
	Light-Dark	Dark	155.05	31.2502	532.072	452.111	477	20.8	465	23.44
	Light-Dark	Dark	66.9272	14.9252	373.129	373.129	203	8.84	196	10.16
	Light-Dark	Dark	9.98027	9.0945	190.254	227.363	39	1.68	39	1.76
	Light-Dark	Dark	173.843	19.8755	412.296	496.887	492	21.88	470	24.84
	Light-Dark	Dark	224.935	16.3254	408.134	393.351	509	24.76	490	29.44
	Light-Dark	Dark	389.86	95.6289	1615.02	1671.5	839	37.96	791	46.76
	Light-Dark	Dark	12.6345	7.81473	195.368	195.368	56	2.24	56	2.28
	Light-Dark	Dark	38.3288	21.3278	434.286	434.286	107	4.36	102	5.2
	Light-Dark	Dark	1.06105	5.72249	143.062	143.062	5	0.2	5	0.2
	Light-Dark	Dark	77.9766	18.4787	461.967	461.967	289	12.28	289	13
	Light-Dark	Dark	103.251	89.5894	1626.11	1326.35	223	10.32	211	12.8
	Light-Dark	Dark	54.648	25.929	406.512	328.782	188	7.84	187	8.92
	Light-Dark	Dark	49.7233	51.4059	785.481	842.069	138	5.96	130	6.88
	Light-Dark	Dark	84.3765	84.0192	2100.48	1187.31	242	10.4	235	11.6
	Light-Dark	Dark	404.068	59.579	1118.77	1246.77	782	36.32	728	46.08
	Light-Dark	Dark	62.9864	16.3552	385.883	254.25	195	8.4	190	9.56
	Light-Dark	Dark	195.525	21.4725	387.878	536.812	582	26.44	573	30.6
	Light-Dark	Dark	125.153	33.1573	828.933	385.892	391	17.28	386	19.44
	Light-Dark	Dark	123.328	30.3677	416.315	392.348	391	16.92	385	18.52
	Light-Dark	Dark	86.2	21.1768	527.276	300.678	273	11.8	265	13.04
	Light-Dark	Dark	33.4312	12.238	305.951	282.393	127	5.2	124	5.64
	Light-Dark	Dark	128.668	70.0228	1750.57	1075.32	385	17.4	379	19.28
	Light-Dark	Dark	221.253	61.3954	1307.75	829.626	481	22.08	445	26.84
	Light-Dark	Dark	169.821	19.2207	398.098	439.647	529	22.68	515	25.6
	Light-Dark	Dark	38.3852	25.2292	492.551	322.374	148	6.08	146	6.28
	Light-Dark	Dark	36.0361	9.24499	221.666	231.125	149	6.04	149	6.28
	Light-Dark	Dark	31.3817	7.94188	183.181	198.547	133	5.52	133	5.64
	Light-Dark	Dark	9.08428	9.69402	242.35	242.35	38	1.56	38	1.56
	Light-Dark	Dark	244.367	16.916	413.007	345.616	808	34.84	799	38.24
	Light-Dark	Dark	128.247	48.4053	656.67	720.878	324	14.28	309	17.08
	Light-Dark	Dark	31.5448	23.1701	403.991	579.253	128	5.24	128	5.4
	Light-Dark	Dark	2.09571	9.31065	232.766	232.766	9	0.36	9	0.36
	Light-Dark	Dark	141.925	27.7696	694.239	451.178	356	15.52	338	18.44

[truncated: 3 more sheets: S2 Fig-escape response, S3 Fig-free swim, S3 Fig-escape response]
